# Supplementary material for: The trade-off of availability and growth inhibition through copper for the production of copper-dependent enzymes by Pichia pastoris
Source: BMC Biotechnol. 2016 Feb 20;16:20. doi: 10.1186/s12896-016-0251-3 (PMC4761204; doi:10.1186/s12896-016-0251-3)
Supplement: Additional file 1: — Intracellular copper content and copper adsorption. (XLS 26 kb) [file 12896_2016_251_MOESM1_ESM.xls]

## Sheet: Sheet1
	Intracellular copper content and copper adsorption calculation for GSLAC clone
	A	B	C	D = (C/amount of copper added)*100	E = G/B	F	G = F-C	H
Copper added to the medium (in mg/L)	copper sulphate conc added to the medium (mM)	DCW (g/L)	copper adsorbed to pellet (mg/L)	% copper adsorbed	Intracellular copper content (mg copper /g CDW)	Total copper in biomass (mg/L)	Intracellular copper present after deducting adsorbed copper (mg/L)	Copper in supernatant (mg/L)
0	0	2.9679	0	0	0	0	0	0
6.35	0.1	2.24574	2.54105	40.64	1.125	5.06751	2.52646	1.18249
12.7	0.2	1.32298	4.08627	32.6901	1.95	6.66608	2.57981	5.83392
19.05	0.3	1.08226	3.34276	17.8281	6.05	9.89043	6.54767	8.85957
25.4	0.4	1.0622	3.4351	13.7404	14.725	19.076	15.6409	5.92401
31.75	0.5	0.9619	3.38283	10.8251	18.475	21.1539	17.7711	10.0961
63.5	1	0.8616	4.11697	6.58716	15.575	17.5364	13.4194	44.9636
127	2	0.82148	5.48909	4.392	12.7	15.9219	10.4328	109.078
317.5	5	0.58076	5.74988	1.83996	8.25	10.5411	4.79127	301.959
635	10	0.432316	6.82848	1.09256	7.375	10.0168	3.18833	614.983
	Intracellular copper content and copper adsorption calculation for wild-type
	A	B	C	D= (C/amount of copper added)*100	E = G/B	F	G = F - C	H
Copper added to the medium (in mg/L)	copper sulphate conc added to the medium (mM)	DCW (g/L)	Copper adsorbed to the pellet (mg/L)	% copper adsorbed	Intracellular copper content (mg copper /g CDW)	Total copper in biomass (mg/L)	Intracellular copper present after deducting adsorbed copper (mg/L)	Copper in supernatant (mg/L)
0	0	3.22868	0	0	0	0	0	0
6.35	0.1	3.02808	3.425	54.8	0.0412803	3.55	0.125	2.5
12.7	0.2	2.42628	7.5	60	0.48428	8.675	1.175	8.6
19.05	0.3	1.78235	5.5	29.3333	3.12789	11.075	5.575	11.625
25.4	0.4	1.48346	4.8	19.2	5.15686	12.45	7.65	14.675
31.75	0.5	1.42328	5	16	15.2289	26.675	21.675	8.6
63.5	1	1.28286	6.125	9.8	17.422	28.475	22.35	35.625
127	2	1.00202	6.7	5.36	20.9826	27.725	21.025	100.675
317.5	5	0.94184	9.325	2.984	18.4479	26.7	17.375	292.475
635	10	0.661	10.45	1.672	3.32829	12.65	2.2	621.225
