# Supplementary material for: The trade-off of availability and growth inhibition through copper for the production of copper-dependent enzymes by Pichia pastoris
Source: BMC Biotechnol. 2016 Feb 20;16:20. doi: 10.1186/s12896-016-0251-3 (PMC4761204; doi:10.1186/s12896-016-0251-3)
Supplement: Additional file 2: — Percentage copper adsorbed to the cells. (XLS 19 kb) [file 12896_2016_251_MOESM2_ESM.xls]

## Sheet: Sheet1
			Data for percentage of copper adsorbed to the cells
			copper concentration (mM)	% copper adsorbed in wildtype	std. deviation	% copper adsorbed in GSLAC clone	std. deviation
			0	0	0	0	0
			0.1	54.8	2.74	40.6568	2.03
			0.2	60	3	32.6901	1.63
			0.3	29.4	1.47	17.8281	0.89
			0.4	19.2	0.96	13.7404	0.69
			0.5	16	0.8	10.8251	0.54
			1	9.8	0.49	6.58716	0.33
			2	5.4	0.27	4.39128	0.22
			5	3	0.15	1.83996	0.09
			10	1.7	0.085	1.09256	0.05
