# Supplementary material for: The trade-off of availability and growth inhibition through copper for the production of copper-dependent enzymes by Pichia pastoris
Source: BMC Biotechnol. 2016 Feb 20;16:20. doi: 10.1186/s12896-016-0251-3 (PMC4761204; doi:10.1186/s12896-016-0251-3)
Supplement: Additional file 3: — Extracellular flux parameters data for GSLAC clone. XLS 38 kb) [file 12896_2016_251_MOESM3_ESM.xls]

## Sheet: control replicate 1
				GS LAC control (without copper ) replicate 1
				time (hour)	OD (600nm)	DCW (g/L)	glucose (mM)	Pyruvate (mM)	Fumarate (mM)
				0	0.098	0.03234	28.9399	0.004678	0.0001466
				2	0.13	0.0429	26.6812	0.008965	0.00023235
				4	0.19	0.0627	25.2336	0.015341	0.0005038
				6	0.31	0.1023	27.0094	0.02755	0.00123215
				8	0.52	0.1716	23.9226	0.040776	0.0020469
				10	0.88	0.2904	22.4611	0.073069	0.00461965
				12	1.9	0.627	20.3067	0.128762	0.0086312
			Biomass sample used for flux analysis	13	2.7	0.891	16.5416	0.178027	0.0114097
				14	3.7	1.221	9.572	0.223798	0.0140371
				15	5	1.65	4.18223	0.339223	0.0230518
				16	6.1	2.013	0.3861	0.39352	0.0265908
				17	6.2	2.046	0	0.423144	0.0233865
				18	7.2	2.376	0	0.408087	0.0121167
				20	7	2.31	0	0.426597	0.0098375
			Hours 6 to 12 hour were used for extracellular flux parameter estimation

## Sheet: control replicate 2
			GSLAC control (without copper) replicate 2
			time (hour)	OD (600nm)	DCW (g/L)	glucose (mM)	Pyruvate (mM)	Fumarate (mM)
			0	0.1	0.033	24.9862	0.005205	0.00016445
			2	0.13	0.0429	26.7396	0.009613	0.0002819
			4	0.2	0.066	24.7314	0.01507	0.00049905
			6	0.32	0.1056	21.5885	0.022466	0.0009933
			8	0.54	0.1782	26.1545	0.044869	0.0023529
			10	0.93	0.3069	23.1543	0.075691	0.004817
			12	2.1	0.693	19.8687	0.128269	0.00838895
		Biomass sample used for flux analysis	13	2.8	0.924	15.123	0.172967	0.0107893
			14	4	1.32	9.29558	0.244002	0.0157613
			15	5.2	1.716	2.86024	0.328059	0.0218149
			16	6.2	2.046	0.148092	0.386947	0.0253253
			17	6.7	2.211	0	0.423429	0.0213057
			18	7.1	2.343	0	0.398492	0.00977845
			20	7.1	2.343	0	0.463711	0.0095841
		Hours 6 to 12 hour were used for extracellular flux parameter estimation

## Sheet: 0.1 mM replicate 1
				GSLAC clone with 0.1 mM copper - replicate 1
				time (hour)	OD (600nm)	DCW (g/L)	glucose (mM)	Pyruvate (mM)	Fumarate (mM)
				0	0.09	0.0297	25.3289	0.00482	0.00014245
				2	0.12	0.0396	24.4948	0.008616	0.000226
				4	0.18	0.0594	27.023	0.01576	0.000562
				6	0.31	0.1023	23.4224	0.023709	0.00106515
				8	0.53	0.1749	25.5019	0.042552	0.002125
				10	0.87	0.2871	23.1924	0.072332	0.00443635
				12	1.9	0.627	17.9853	0.109216	0.00698495
			Biomass sample used for flux analysis	13	2.5	0.825	16.4386	0.165726	0.0103877
				14	3.6	1.188	9.95187	0.210889	0.0129914
				15	4.6	1.518	4.87584	0.311901	0.0203165
				16	6	1.98	0.542563	0.359369	0.0243258
				17	6.4	2.112	0	0.413106	0.02457
				18	7.3	2.409	0	0.410997	0.0156141
				20	7.3	2.409	0	0.415926	0.00945055
			Hours 6 to 12 hour were used for extracellular flux parameter estimation

## Sheet: 0.1 mM replicate 2
				GSLAC clone with 0.1 mM copper - replicate 2
				time (hour)	OD (600nm)	DCW (g/L)	glucose (mM)	Pyruvate (mM)	Fumarate (mM)
				0	0.1	0.033	22.2152	0.004218	0.00014245
				2	0.12	0.0396	24.6226	0.008421	0.000226
				4	0.19	0.0627	22.7621	0.012921	0.000562
				6	0.31	0.1023	25.6497	0.024598	0.00106515
				8	0.51	0.1683	23.3745	0.03799	0.002125
				10	0.87	0.2871	23.6213	0.073526	0.00443635
				12	2	0.66	19.9417	0.12135	0.00698495
			Biomass sample used for flux analysis	13	2.6	0.858	17.2116	0.177476	0.0103877
				14	3.8	1.254	10.9547	0.242705	0.0129914
				15	4.4	1.452	4.11655	0.311772	0.0203165
				16	5.9	1.947	0.487924	0.361458	0.0243258
				17	6.3	2.079	0	0.39808	0.02457
				18	6.9	2.277	0	0.426463	0.0156141
				20	7.3	2.409	0	0.419535	0.00945055
			Hours 6 to 12 hour were used for extracellular flux parameter estimation

## Sheet: 0.2 mM replicate 1
			GSLAC clone with 0.2 mM copper - replicate 1
				time (hour)	OD (600nm)	DCW (g/L)	glucose (mM)	Pyruvate (mM)	Fumarate (mM)
				0	0.08	0.0264	28.1345	0.005198	0.00014495
				2	0.12	0.0396	29.1275	0.010932	0.000275
				4	0.16	0.0528	27.0366	0.016137	0.00048115
				6	0.28	0.0924	26.0423	0.024429	0.00109745
				8	0.46	0.1518	23.0677	0.037315	0.00173115
				10	0.82	0.2706	22.7838	0.068326	0.00413925
				12	1.8	0.594	20.9034	0.112824	0.00732285
			Biomass sample used for flux analysis	13	2.3	0.759	18.5565	0.165256	0.0102992
				14	3.5	1.155	12.5241	0.222418	0.013687
				15	4.5	1.485	6.26384	0.303736	0.0188371
				16	5.6	1.848	0.9016	0.371341	0.0243567
				17	6.3	2.079	0	0.413737	0.0239204
				18	7.3	2.409	0	0.426735	0.0159091
				20	6.7	2.211	0	0.442129	0.0092827
			Hours 6 to 12 hour were used for extracellular flux parameter estimation

## Sheet: 0.2 mM replicate 2
			GSLAC clone with 0.2 mM copper - replicate 2
				time (hour)	OD (600nm)	DCW (g/L)	glucose (mM)	Pyruvate (mM)	Fumarate (mM)
				0	0.09	0.0297	29.5147	0.007195	0.0003031
				2	0.11	0.0363	28.5562	0.012146	0.00040645
				4	0.18	0.0594	28.3035	0.017266	0.00045115
				6	0.3	0.099	27.5987	0.027284	0.00122805
				8	0.49	0.1617	26.5942	0.046945	0.0022536
				10	0.85	0.2805	24.1261	0.071888	0.00463325
				12	1.8	0.594	21.665	0.124478	0.0080305
			Biomass sample used for flux analysis	13	2.4	0.792	17.8395	0.174261	0.0107898
				14	3.4	1.122	11.9741	0.239138	0.0144687
				15	4.5	1.485	5.81177	0.31724	0.0202484
				16	5.7	1.881	0.68958	0.387153	0.0250283
				17	6.4	2.112	0	0.427195	0.0232872
				18	7	2.31	0	0.432618	0.0139666
				20	6.8	2.244	0	0.438162	0.0083736
			Hours 6 to 12 hour were used for extracellular flux parameter estimation

## Sheet: 0.3 mM repicate 1
			GSLAC clone with 0.3 mM copper - replicate 1
				time (hour)	OD (600nm)	DCW (g/L)	glucose (mM)	Pyruvate (mM)	Fumarate (mM)
				0	0.1	0.033	28.2267	0.007227	0.00021045
				2	0.11	0.0363	28.1742	0.010165	0.00017195
				4	0.18	0.0594	27.6416	0.01569	0.000687
				6	0.28	0.0924	27.383	0.025046	0.00137415
				8	0.47	0.1551	26.3875	0.041338	0.0021507
				10	0.81	0.2673	24.3176	0.067457	0.00445565
				12	1.6	0.528	21.7861	0.10961	0.00768225
			Biomass sample used for flux analysis	13	2.3	0.759	18.5704	0.160599	0.0103742
				14	3.5	1.155	13.3302	0.216506	0.013763
				15	4	1.32	7.29938	0.287472	0.018653
				16	6	1.98	1.38359	0.364279	0.0240399
				17	6	1.98	0	0.405675	0.0244321
				18	6.9	2.277	0	0.41726	0.0194008
				20	6.8	2.244	0	0.438599	0.0085381
			Hours 6 to 12 hour were used for extracellular flux parameter estimation

## Sheet: 0.3 mM replicate 2
				GSLAC clone with 0.3 mM copper - replicate 2
				time (hour)	OD (600nm)	DCW (g/L)	glucose (mM)	Pyruvate (mM)	Fumarate (mM)
				0	0.11	0.0363	29.2612	0.00609	0.0002149
				2	0.12	0.0396	28.6559	0.010458	0.0002682
				4	0.18	0.0594	28.3379	0.014843	0.0005053
				6	0.3	0.099	27.8967	0.025902	0.0012414
				8	0.49	0.1617	26.7078	0.044398	0.00216035
				10	0.84	0.2772	24.9766	0.069745	0.00457525
				12	1.9	0.627	21.991	0.115632	0.008021
			Biomass sample used for flux analysis	13	2.6	0.858	18.4843	0.162154	0.0108162
				14	3.3	1.089	12.8883	0.225514	0.0144507
				15	4	1.32	6.82854	0.304114	0.0192029
				16	5.6	1.848	1.26908	0.366946	0.02482
				17	6.2	2.046	0	0.422271	0.0248976
				18	7.3	2.409	0	0.431868	0.0156503
				20	7.3	2.409	0	0.439294	0.0092016
			Hours 6 to 12 hour were used for extracellular flux parameter estimation
