# Supplementary material for: The trade-off of availability and growth inhibition through copper for the production of copper-dependent enzymes by Pichia pastoris
Source: BMC Biotechnol. 2016 Feb 20;16:20. doi: 10.1186/s12896-016-0251-3 (PMC4761204; doi:10.1186/s12896-016-0251-3)
Supplement: Additional file 4: — Extracellular flux parameters data for wildtype. (XLS 38 kb) [file 12896_2016_251_MOESM4_ESM.xls]

## Sheet: Control replicate 1
				wild type control (without copper) replicate 1
				time (hour)	OD (600nm)	DCW (g/L)	glucose (mM)	Pyruvate (mM)	Fumarate (mM)
				0	0.09	0.0297	28.9862	0.003495	0
				2	0.06	0.0198	28.1922	0.006324	6.195e-05
				4	0.11	0.0363	30.9	0.011887	0.00024065
				6	0.21	0.0693	28.6896	0.0212	0.0006849
				8	0.38	0.1254	27.6176	0.034	0.00148185
				10	0.66	0.2178	26.0785	0.060268	0.00353055
				12	1.47	0.4851	23.8744	0.100702	0.0061369
				13	2	0.66	21.1857	0.120863	0.00864115
				14	2.45	0.8085	19.2972	0.159091	0.0100718
				15	3.2	1.056	15.6212	0.201401	0.0136212
			Biomass sample used for flux analysis	16	4.11	1.3563	10.9035	0.266875	0.0186552
				17	5.1	1.683	5.59387	0.331836	0.0244827
				18	6.3	2.079	0.831382	0.394176	0.0320166
				20	7.5	2.475	0	0.404079	0.0039882
				22	6.8	2.244	0	0.362109	0.0019351
			Hours 6 to 16 were used for extracellular flux parameter estimation

## Sheet: control replicate 2
				wild type control (without copper) replicate 2
				time (hour)	OD (600nm)	DCW (g/L)	glucose (mM)	Pyruvate (mM)	Fumarate (mM)
				0	0.08	0.0264	29.2569	0.002755	0
				2	0.06	0.0198	28.7226	0.006563	0
				4	0.12	0.0396	28.4387	0.01281	0.0004165
				6	0.19	0.0627	27.9788	0.020931	0.00065735
				8	0.35	0.1155	26.7515	0.03665	0.00170765
				10	0.63	0.2079	26.1046	0.056076	0.00305575
				12	1.48	0.4884	23.6383	0.099298	0.0066107
				13	2.06	0.6798	22.1192	0.133744	0.00832525
				14	2.61	0.8613	19.5707	0.160892	0.0104992
				15	3.1	1.023	15.224	0.180941	0.0148818
			Biomass sample used for flux analysis	16	4.17	1.3761	10.2637	0.282073	0.0191584
				17	5.43	1.7919	4.35389	0.355215	0.0247979
				18	6.6	2.178	0.318478	0.398693	0.0288006
				20	7.5	2.475	0	0.385306	0.0034394
				22	6.7	2.211	0	0.379888	0.00212715
				Hours 12 to 15 hours were used for extracellular flux parameter estimation

## Sheet: 0.1 mM replicate 1
			wild type with 0.1 mM copper - replicate 1
			time	OD	DCW (g/L)	glucose mM	Pyr mM	Fum mM
			0	0.07	0.0231	29.13	0.002734	0
			2	0.07	0.0231	29.0343	0.006479	0.0001432
			4	0.12	0.0396	28.3395	0.012478	0.00045055
			6	0.22	0.0726	28.2772	0.021642	0.00070555
			8	0.37	0.1221	27.2889	0.032737	0.0014978
			10	0.68	0.2244	25.9096	0.053324	0.00357295
			12	1.58	0.5214	23.4035	0.099671	0.00669435
			13	2.11	0.6963	20.8111	0.126205	0.00853435
			14	2.7	0.891	19.0652	0.161508	0.0113397
			15	3.33	1.0989	14.832	0.211489	0.0140462
		Biomass sample used for flux analysis	16	4.33	1.4289	9.64365	0.280368	0.020235
			17	5.5	1.815	3.88788	0.35824	0.0259956
			18	6.6	2.178	0.214147	0.400489	0.0291615
			20	7.5	2.475	0	0.403977	0.0029927
			22	7	2.31	0	0.368785	0.0017029
			Hours 12 to 15 hours were used for extracellular flux parameter estimation

## Sheet: 0.1 mM replicate 2
			Wild type with 0.1 mM copper - replicate 2
			time	OD	DCW (g/L)	glucose (mM)	Pyr mM	Fum mM
			0	0.09	0.0297	29.3158	0.003412	0.0001588
			2	0.07	0.0231	28.9517	0.006667	0
			4	0.1	0.033	29.0151	0.012295	0.0002107
			6	0.19	0.0627	28.3457	0.021581	0.00063835
			8	0.35	0.1155	27.5391	0.03276	0.0017699
			10	0.69	0.2277	26.3712	0.058305	0.00319045
			12	1.41	0.4653	23.3392	0.090057	0.00643735
			13	1.92	0.6336	22.2042	0.124104	0.0079595
			14	2.49	0.8217	19.7701	0.156853	0.0108887
			15	2.92	0.9636	16.0448	0.202787	0.0143947
		Biomass sample used for flux analysis	16	4	1.32	11.4722	0.258899	0.0188555
			17	4.88	1.6104	6.34453	0.323462	0.0240286
			18	5.8	1.914	1.09865	0.380321	0.0279248
			20	7.4	2.442	0	0.40641	0.0043129
			22	6.9	2.277	0	0.364869	0.00194375
			Hours 12 to 15 hours were used for extracellular flux parameter estimation

## Sheet: 0.2 mM replicate 1
			wild type with 0.2 mM copper - replicate 1
			time	OD	DCW (g/L)	glucose mM	Pyr mM	Fum mM
			0	0.08	0.0264	28.7627	0.002855	0.00014865
			2	0.06	0.0198	28.5813	0.00631	0
			4	0.12	0.0396	28.4879	0.012028	0
			6	0.16	0.0528	27.688	0.018538	0.00086585
			8	0.34	0.1122	27.0337	0.032467	0.0016726
			10	0.63	0.2079	25.8731	0.057316	0.0030983
			12	1.38	0.4554	23.3363	0.093037	0.0058188
			13	1.96	0.6468	21.1832	0.123085	0.00865245
			14	2.49	0.8217	19.5272	0.153575	0.0099814
			15	2.98	0.9834	15.7729	0.192022	0.0140289
		Biomass sample used for flux analysis	16	4.2	1.386	11.1531	0.214744	0.0186713
			17	5.31	1.7523	5.74995	0.31869	0.0237153
			18	6.4	2.112	0.847499	0.376066	0.0286608
			20	7.85	2.5905	0	0.372083	0.0034052
			22	7.2	2.376	0	0.37122	0.0016433
			Hours 12 to 15 hours were used for extracellular flux parameter estimation

## Sheet: 0.2 mM replicate 2
			wild type with 0.2 mM copper - replicate 2
			time	OD	DCW (g/L)	glucose mM	Pyr mM	Fum mM
			0	0.08	0.0264	29.0079	0.002825	0.0002172
			2	0.07	0.0231	28.7729	0.006515	0
			4	0.12	0.0396	28.8021	0.011634	0.0002511
			6	0.19	0.0627	28.2513	0.018393	0.00066015
			8	0.32	0.1056	27.3879	0.031942	0.0018189
			10	0.64	0.2112	26.2525	0.054082	0.0031079
			12	1.33	0.4389	23.9521	0.092348	0.0063717
			13	1.8	0.594	22.3019	0.111869	0.0082163
			14	2.46	0.8118	20.159	0.140454	0.0104651
			15	3.01	0.9933	16.7651	0.188809	0.01392
		Biomass sample used for flux analysis	16	4	1.32	12.0513	0.239857	0.0184011
			17	5.06	1.6698	6.62999	0.300323	0.0233384
			18	6.3	2.079	1.20537	0.365418	0.0287361
			20	7.8	2.574	0	0.382655	0.00378035
			22	7.2	2.376	0	0.37351	0.00168955
			Hours 12 to 15 hours were used for extracellular flux parameter estimation

## Sheet: 0.3 mM replicate 1
				wild type with 0.3 mM copper - replicate 1
				time	OD	DCW (g/L)	glucose mM	Pyr mM	Fum mM
				0	0.08	0.0264	29.2491	0.003101	0
				2	0.06	0.0198	28.851	0.006309	0.00013755
				4	0.12	0.0396	28.5721	0.012098	0.00025385
				6	0.17	0.0561	28.4947	0.019346	0.00088155
				8	0.3	0.099	27.6329	0.030504	0.0013846
				10	0.61	0.2013	26.3556	0.052999	0.00284485
				12	1.38	0.4554	23.9461	0.085138	0.0061237
				13	1.82	0.6006	22.529	0.110479	0.0073459
				14	2.28	0.7524	20.2374	0.131467	0.0100693
				15	2.73	0.9009	17.0803	0.178741	0.0131907
			Biomass sample used for flux analysis	16	3.77	1.2441	12.9378	0.242809	0.0174993
				17	4.93	1.6269	7.40609	0.305765	0.0220948
				18	6.2	2.046	2.01842	0.343836	0.0268664
				20	7.75	2.5575	0	0.374519	0.0031998
				22	7.3	2.409	0	0.340929	0.0018351
				Hours 12 to 15 hours were used for extracellular flux parameter estimation

## Sheet: 0.3 mM replicate 2
				Wild type with 0.3 mM copper - replicate 2
				time	OD	DCW (g/L)	glucose mM	Pyr mM	Fum mM
				0	0.09	0.0297	27.0752	4.8e-05	0.0001513
				2	0.06	0.0198	26.9341	0.006189	1.145e-05
				4	0.12	0.0396	28.2146	0.011447	0.00024605
				6	0.18	0.0594	27.9398	0.019766	0.0009884
				8	0.32	0.1056	27.0639	0.033429	0.0015652
				10	0.6	0.198	25.9289	0.05081	0.00333275
				12	1.37	0.4521	23.535	0.090802	0.00609895
				13	1.9	0.627	22.0695	0.120173	0.00811015
				14	2.42	0.7986	19.7986	0.14118	0.0103219
				15	2.83	0.9339	16.017	0.18034	0.0132702
			Biomass sample used for flux analysis	16	3.87	1.2771	9.27268	0.188543	0.0141853
				17	4.8	1.584	5.49462	0.254741	0.0183475
				18	6.3	2.079	1.3108	0.344461	0.0270248
				20	7.77	2.5641	0	0.355463	0.0035898
				22	7.4	2.442	0	0.335081	0.0015179
				Hours 12 to 15 hours were used for extracellular flux parameter estimation
