# Supplementary material for: The trade-off of availability and growth inhibition through copper for the production of copper-dependent enzymes by Pichia pastoris
Source: BMC Biotechnol. 2016 Feb 20;16:20. doi: 10.1186/s12896-016-0251-3 (PMC4761204; doi:10.1186/s12896-016-0251-3)
Supplement: Additional file 5: — Flux ratios and mass distribution vectors of amino acids. (XLS 192 kb) [file 12896_2016_251_MOESM5_ESM.xls]

## Sheet: control replicate 1
FiatFlux Report
File:	Control (without copper) replicate 1
Notes:
Model:	Yeast
Label:	20.00% U-13C6, 0.00% 1-13C, 80.00% natural glucose
METABOLITES
mass distribution vectors of intracellular metabolites are calculated from the experimentally determined mass distribution vectors of proteinogenic amino acids
	MASS DISTRIBUTION
fragment	m+0	m+1	m+2	m+3	m+4	m+5		fractional labeling				Abbreviations
OAA1-4	0.612	0.176	0.066	0.121	0.025			0.19				OAA1-4 - oxaloacetate fragment comprising carbon atoms C1 to C4.
OAA2-4	0.655	0.155	0.137	0.053				0.2				OAA2-4 - oxaloacetate fragment comprising carbon atoms C2 to C4
OAA1-2	0.778	0.074	0.148					0.18				OAA1-2 - oxaloacetate fragment comprising carbon atoms C1 to C2
mOAA2-4	0.633	0.191	0.121	0.054				0.2				mOAA2-4 - mitochondrial oxaloacetate fragment comprising carbon atoms C2 to C4
												mOAA2-3 - mitochondrial oxaloacetate fragment comprising carbon atoms C2 to C3
mOAA2-3	0.698	0.191	0.111					0.21				OGA1-5 - Oxoglutaric acid fragment comprising carbon atoms C1 to C5
OGA1-5	0.506	0.172	0.211	0.08	0.021	0.009		0.19				OGA2-5 - Oxoglutaric acid fragment comprising carbon atoms C2 to C5
OGA2-5	0.548	0.194	0.202	0.038	0.018			0.2				PEP1-3 - Phosphoenolpyruvate fragment containing carbon atoms C1 to C3
												PEP2-3 - Phosphoenolpyruvate fragment containing carbon atoms C2 to C3
PEP1-3	0.764	0.039	0.045	0.152				0.2				PEP1-2 - Phosphoenolpyruvate fragment containing carbon atoms C1 to C2
PEP2-3	0.765	0.052	0.183					0.21				E4P1-4 - Erythrose phosphate fragment containing carbon atoms C1 to C4
PEP1-2	0.784	0.054	0.162					0.19				PYR1-3 - Pyruvate fragment containing carbon atoms C1 to C3
E4P1-4	0.709	0.094	0	0.086	0.111			0.2				PYR2-3 - Pyruvate fragment containing carbon atoms C2 to C3
PYR1-3	0.754	0.051	0.036	0.159				0.2				PYR1-2 - Pyruvate fragment containing carbon atoms C1 to C2
PYR2-3	0.766	0.057	0.177					0.21				mAcCoA1-2 - mitochondrial acetyl coA fragment containing carbon atoms C1 to C2
PYR1-2	0.75	0.066	0.184					0.22				mAcCoA2 - mitochondrial acetyl coA fragment containing carbon atom C2
SER1-3	0.735	0.066	0.061	0.138				0.2				cAcCoA1-2 - Cytosolic acetyl CoA fragment containing carbon atoms C1 to C2
SER2-3	0.766	0.086	0.148					0.19				cAcCoA2 - cytosolic acetyl coA fragment containing carbon atom C2
SER1-2	0.768	0.068	0.164					0.2
C1	0.77	0.077	0.154					0.19
GLY1-2	0.77	0.077	0.154					0.19
GLY2	0.816	0.184						0.18
mAcCoA1-2	0.799	0.031	0.171					0.19
mAcCoA2	0.825	0.175						0.18
cAcCoA1-2	0.735	0.124	0.14					0.2
cAcCoA2	0.795	0.205						0.21
FLUX RATIOS
											Abbreviations
			RATIO	ERROR							GLC = glucose
PEP through PPP (ub)			0.268	0.047							G6P = glucose - 6 - Phosphate
PEP through TK (ub)			0.107	0.019							F6P = Fructose 6 phosphate
E4P through TK			0.461	0.022							S7P = sedoheptulose 7 phosphate
SER from GLY			0.155	0.044							T3P = triose 3 phosphate
GLY from SER			0.967	0.038							E4p = Erythrose 4 phosphate
cytOAA from cytPYR			0.87	0.042							PEP = phosphoenolpyruvate
cytAcCoA from cytPYR			2.14	0.449							PYR = Pyruvate
mAcCoA from mPYR			1.375	0.106							AccoA = Acetyl CoA
PEP from cytOAA			0.101	0.012							CIT = Citrate
mOAA from anaplerosis			0.496	0.017							OGA = oxoglutaric acid
mOAA from anaplerosis (old)			0.336	0.019							SUC = Succinic acid
mPYR from MAL (ub)			0.035	0.033							MAL = Malic acid
mPYR from MAL (lb)			0.017	0.017							FUM = fumaric acid
Labeled CO2			0.186	0.02							OAA = oxaloacetic acid
mOAA from rev FUM			0.181	0.079							ub = upper bound
cytOAA from rev FUM			0.404	0.034							lb = lower bound
											cyt= cytosolic
											mit = mitochondrial
AMINO ACIDS
experimentally determined mass distribution vectors of proteinogenic amino acids corrected for natural abundance of heavy isotopes and 13C dilution by the unlabeled inoculum
fragment	fraction labeling	1 = used for METAFoR analysis 0 = not used for METAFoR analysis	m+0	m+1	m+2	m+3	m+4	m+5	m+6	m+7	m+8	m+9	Abbreviations
ALA -15	0.2	0	0.748	0.054	0.056	0.142							ALA -15 fragment of TBDMS derivatized alanine, from which a methyl group (mass m = 15) is cleaved of, contains all three carbon atoms of the amino acid carbon backbone
ALA -57	0.2	1	0.752	0.049	0.036	0.161							ALA -57 fragment of TBDMS derivatized alanine, from which a methyl group (mass m = 57) is cleaved of, contains all three carbon atoms of the amino acid carbon backbone
ALA -85	0.2	1	0.777	0.047	0.175								ALA -85fragment of TBDMS derivatized alanine, from which a methyl group (mass m = 85) is cleaved of, contains two carbon atoms of the amino acid carbon backbone
ALA -159	0	0	1	-0.001	0								ALA -159 fragment of TBDMS derivatized alanine, from which a methyl group (mass m = 159) is cleaved of, contains two carbon atoms of the amino acid carbon backbone
ALA f302	0.09	0	0.881	0.053	0.065								ALA f302 fragment of TBDMS derivatized alanine contains all two carbon atoms of the amino acid carbon backbone
ASP -15	0.2	1	0.572	0.235	0.05	0.116	0.026						ASP -15 fragment of TBDMS derivatized aspartic acid, from which a methyl group (mass m = 15) is cleaved of, contains all four carbon atoms of the amino acid carbon backbone
ASP -57	0.19	1	0.62	0.17	0.069	0.114	0.025						ASP -57 fragment of TBDMS derivatized aspartic acid, from which a methyl group (mass m = 57) is cleaved of, contains all four carbon atoms of the amino acid carbon backbone
ASP -85	0.18	1	0.679	0.138	0.136	0.045							ASP -85 fragment of TBDMS derivatized aspartic acid, from which a methyl group (mass m = 85) is cleaved of, contains all three carbon atoms of the amino acid carbon backbone
ASP -159	0.19	1	0.657	0.158	0.139	0.045							ASP -159 fragment of TBDMS derivatized aspartic acid, from which a methyl group (mass m = 159) is cleaved of, contains all three carbon atoms of the amino acid carbon backbone
ASP f302	0.18	1	0.778	0.074	0.147								ASP f302 fragment of TBDMS derivatized aspartic acid contains all two carbon atoms of the amino acid carbon backbone
GLU -15	0.19	1	0.519	0.159	0.211	0.081	0.02	0.009					GLU -15 fragment of TBDMS derivatized glutamic acid, from which a methyl group (mass m = 15) is cleaved of, contains all five carbon atoms of the amino acid carbon backbone
GLU -57	0.19	1	0.492	0.186	0.212	0.079	0.021	0.009					GLU -57 fragment of TBDMS derivatized glutamic acid, from which a methyl group (mass m = 57) is cleaved of, contains all five carbon atoms of the amino acid carbon backbone
GLU -85	0.2	1	0.522	0.228	0.196	0.036	0.017						GLU -85 fragment of TBDMS derivatized glutamic acid, from which a methyl group (mass m = 85) is cleaved of, contains all four carbon atoms of the amino acid carbon backbone
GLU -159	0.19	1	0.561	0.178	0.204	0.039	0.017						GLU -159 fragment of TBDMS derivatized glutamic acid, from which a methyl group (mass m = 159) is cleaved of, contains all four carbon atoms of the amino acid carbon backbone
GLU f302	0.17	0	0.73	0.203	0.066								GLU f302 fragment of TBDMS derivatized glutamic acid contains all two carbon atoms of the amino acid carbon backbone
GLY -15	0.19	1	0.768	0.077	0.154								GLY -15 fragment of TBDMS derivatized glycine, from which a methyl group (mass m = 15) is cleaved of, contains all two carbon atoms of the amino acid carbon backbone
GLY -57	0.19	1	0.771	0.076	0.153								GLY -57 fragment of TBDMS derivatized glycine, from which a methyl group (mass m = 57) is cleaved of, contains all two carbon atoms of the amino acid carbon backbone
GLY -85	0.18	1	0.816	0.184									GLY -85 fragment of TBDMS derivatized glycine, from which a methyl group (mass m = 85) is cleaved of, contains one carbon atom of the amino acid carbon backbone
GLY -159	0	0	1	0									GLY -159 fragment of TBDMS derivatized glycine, from which a methyl group (mass m = 159) is cleaved of, contains one carbon atom of the amino acid carbon backbone
HIS -15	0.03	0	0.886	0.091	-0.01	0.006	0.015	0.004	0.006				HIS -15 fragment of TBDMS derivatized histidine, from which a methyl group (mass m = 15) is cleaved of, contains all six carbon atoms of the amino acid carbon backbone
HIS -57	0.01	0	0.96	0.034	-0.002	0.004	0.001	0.001	0				HIS -57 fragment of TBDMS derivatized histidine, from which a methyl group (mass m = 57) is cleaved of, contains all six carbon atoms of the amino acid carbon backbone
HIS -85	0.02	0	0.909	0.095	-0.024	0.005	0.008	0.006					HIS -85 fragment of TBDMS derivatized histidine, from which a methyl group (mass m = 85) is cleaved of, contains all five carbon atoms of the amino acid carbon backbone
HIS -159	0.04	0	0.907	0.035	0.011	0.038	0.003	0.003					HIS -159 fragment of TBDMS derivatized histidine, from which a methyl group (mass m = 57) is cleaved of, contains all two carbon atoms of the amino acid carbon backbone
HIS f302	0.03	0	0.96	0.024	0.015								HIS f302 fragment of TBDMS derivatized histidine contains one carbon atom of the amino acid carbon backbone
ILE -15	0.2	1	0.468	0.163	0.177	0.129	0.028	0.025	0.007				ILE -15 fragment of TBDMS derivatized isoleucine, from which a methyl group (mass m = 15) is cleaved of, contains all six carbon atoms of the amino acid carbon backbone
ILE -57	0.14	0	0.589	0.131	0.165	0.074	0.022	0.013	0.002				ILE -57 fragment of TBDMS derivatized isoleucine, from which a methyl group (mass m = 57) is cleaved of, contains all six carbon atoms of the amino acid carbon backbone
ILE -85	0.2	1	0.488	0.172	0.226	0.074	0.03	0.008					ILE -85 fragment of TBDMS derivatized isoleucine, from which a methyl group (mass m = 85) is cleaved of, contains all five carbon atoms of the amino acid carbon backbone
ILE -159	0.2	1	0.499	0.156	0.239	0.069	0.028	0.007					ILE -159 fragment of TBDMS derivatized isoleucine, from which a methyl group (mass m = 159) is cleaved of, contains all five carbon atoms of the amino acid carbon backbone
ILE f302	0.25	0	0.69	0.123	0.187								ILE f302 fragment of TBDMS derivatized isoleucine contains two carbon atom of the amino acid carbon backbone
LEU -15	0.2	1	0.469	0.082	0.316	0.053	0.068	0.005	0.006				LEU -15 fragment of TBDMS derivatized leucine, from which a methyl group (mass m = 15) is cleaved of, contains all six carbon atoms of the amino acid carbon backbone
LEU -57	0.18	0	0.503	0.079	0.308	0.034	0.067	0.003	0.005				LEU -57 fragment of TBDMS derivatized leucine, from which a methyl group (mass m = 57) is cleaved of, contains all six carbon atoms of the amino acid carbon backbone
LEU -85	0.2	1	0.49	0.175	0.231	0.064	0.03	0.007					LEU -85 fragment of TBDMS derivatized leucine, from which a methyl group (mass m = 85) is cleaved of, contains all five carbon atoms of the amino acid carbon backbone
LEU -159	0.2	1	0.477	0.169	0.246	0.069	0.03	0.007					LEU -159 fragment of TBDMS derivatized leucine, from which a methyl group (mass m = 159) is cleaved of, contains all five carbon atoms of the amino acid carbon backbone
LEU f302	0.38	0	0.583	0.066	0.351								LEU f302 fragment of TBDMS derivatized leucine contains two carbon atom of the amino acid carbon backbone
LYS -15	0.21	1	0.378	0.157	0.358	0.038	0.053	0.005	0.008				LYS -15 fragment of TBDMS derivatized lysine, from which a methyl group (mass m = 15) is cleaved of, contains all six carbon atoms of the amino acid carbon backbone
LYS -57	0.19	1	0.453	0.157	0.251	0.075	0.052	0.006	0.004				LYS -57 fragment of TBDMS derivatized lysine, from which a methyl group (mass m = 57) is cleaved of, contains all six carbon atoms of the amino acid carbon backbone
LYS -85	0.22	1	0.453	0.246	0.141	0.102	0.04	0.017					LYS -85 fragment of TBDMS derivatized lysine, from which a methyl group (mass m = 85) is cleaved of, contains all five carbon atoms of the amino acid carbon backbone
LYS -159	0.2	1	0.445	0.252	0.199	0.075	0.023	0.004					LYS -159 fragment of TBDMS derivatized lysine, from which a methyl group (mass m = 159) is cleaved of, contains all five carbon atoms of the amino acid carbon backbone
LYS f302	0.18	1	0.731	0.169	0.099								LYS f302 fragment of TBDMS derivatized lysine contains two carbon atom of the amino acid carbon backbone
MET -15	0.25	0	0.448	0.229	0.103	0.117	0.058	0.043					MET -15 fragment of TBDMS derivatized methionine, from which a methyl group (mass m = 15) is cleaved of, contains all five carbon atoms of the amino acid carbon backbone
MET -57	0.2	1	0.511	0.237	0.08	0.106	0.052	0.011					MET -57 fragment of TBDMS derivatized methionine, from which a methyl group (mass m = 57) is cleaved of, contains all five carbon atoms of the amino acid carbon backbone
MET -85	0.2	1	0.532	0.242	0.133	0.076	0.016						MET -85 fragment of TBDMS derivatized methionine, from which a methyl group (mass m = 85) is cleaved of, contains all four carbon atoms of the amino acid carbon backbone
MET -159	0.21	1	0.521	0.244	0.118	0.1	0.015						MET -159 fragment of TBDMS derivatized methionine, from which a methyl group (mass m = 159) is cleaved of, contains all four carbon atoms of the amino acid carbon backbone
MET f302	0.3	0	0.529	0.337	0.133								MET f302 fragment of TBDMS derivatized methionine contains two carbon atom of the amino acid carbon backbone
PHE -15	0.23	0	0.39	0.098	0.12	0.14	0.084	0.096	0.039	0.019	0.007	0.004	PHE -15 fragment of TBDMS derivatized phenylalanine, from which a methyl group (mass m = 15) is cleaved of, contains all eight carbon atoms of the amino acid carbon backbone
PHE -57	0.2	1	0.403	0.104	0.131	0.161	0.096	0.046	0.031	0.017	0.004	0.003	PHE -57 fragment of TBDMS derivatized phenylalanine, from which a methyl group (mass m = 57) is cleaved of, contains all eight carbon atoms of the amino acid carbon backbone
PHE -85	0.21	1	0.404	0.118	0.205	0.096	0.099	0.034	0.033	0.005	0.004		PHE -85 fragment of TBDMS derivatized phenylalanine, from which a methyl group (mass m = 85) is cleaved of, contains all eight carbon atoms of the amino acid carbon backbone
PHE -159	0.2	1	0.421	0.104	0.212	0.088	0.098	0.031	0.033	0.005	0.004		PHE -159 fragment of TBDMS derivatized phenylalanine, from which a methyl group (mass m = 159) is cleaved of, contains all eight carbon atoms of the amino acid carbon backbone
PHE f302	0.19	1	0.787	0.052	0.161								PHE f302 fragment of TBDMS derivatized phenylalanine contains two carbon atom of the amino acid carbon backbone
PRO -15	0.16	0	0.607	0.15	0.145	0.058	0.027	0.011					PRO -15 fragment of TBDMS derivatized proline, from which a methyl group (mass m = 15) is cleaved of, contains all five carbon atoms of the amino acid carbon backbone
PRO -57	0.14	0	0.64	0.148	0.13	0.056	0.018	0.006					PRO -57 fragment of TBDMS derivatized proline, from which a methyl group (mass m = 57) is cleaved of, contains all five carbon atoms of the amino acid carbon backbone
PRO -85	0.2	1	0.559	0.176	0.205	0.04	0.019						PRO -85 fragment of TBDMS derivatized proline, from which a methyl group (mass m = 85) is cleaved of, contains all four carbon atoms of the amino acid carbon backbone
PRO -159	0.19	0	0.566	0.178	0.201	0.035	0.018						PRO -159 fragment of TBDMS derivatized proline, from which a methyl group (mass m = 15) is cleaved of, contains all four carbon atoms of the amino acid carbon backbone
PRO f302	0.12	0	0.804	0.156	0.039								PRO f302 fragment of TBDMS derivatized proline contains three carbon atom of the amino acid carbon backbone
SER -15	0.2	1	0.73	0.069	0.061	0.138							SER -15 fragment of TBDMS derivatized serine, from which a methyl group (mass m = 15) is cleaved of, contains all three carbon atoms of the amino acid carbon backbone
SER -57	0.2	1	0.739	0.061	0.06	0.138							SER -57 fragment of TBDMS derivatized serine, from which a methyl group (mass m = 57) is cleaved of, contains all three carbon atoms of the amino acid carbon backbone
SER -85	0.19	1	0.771	0.078	0.15								SER -85 fragment of TBDMS derivatized serine, from which a methyl group (mass m = 85) is cleaved of, contains all two carbon atoms of the amino acid carbon backbone
SER -159	0.19	1	0.76	0.093	0.146								SER -159 fragment of TBDMS derivatized serine, from which a methyl group (mass m = 159) is cleaved of, contains all two carbon atoms of the amino acid carbon backbone
SER f302	0.2	1	0.768	0.068	0.164								SER f302 fragment of TBDMS derivatized serine contains two carbon atom of the amino acid carbon backbone
THR -15	0.19	1	0.633	0.152	0.068	0.123	0.023						THR -15 fragment of TBDMS derivatized threonine, from which a methyl group (mass m = 15) is cleaved of, contains all four carbon atoms of the amino acid carbon backbone
THR -57	0.19	1	0.611	0.166	0.072	0.127	0.022						THR -57 fragment of TBDMS derivatized threonine, from which a methyl group (mass m = 57) is cleaved of, contains all four carbon atoms of the amino acid carbon backbone
THR -85	0.19	1	0.655	0.161	0.144	0.039							THR -85 fragment of TBDMS derivatized threonine, from which a methyl group (mass m = 85) is cleaved of, contains all three carbon atoms of the amino acid carbon
THR -159	0.33	0	0.314	0.473	0.118	0.094							THR -159 fragment of TBDMS derivatized threonine, from which a methyl group (mass m = 159) is cleaved of, contains all three carbon atoms of the amino acid carbon
THR f302	0.39	0	0.349	0.522	0.129								THR f302 fragment of TBDMS derivatized threonine contains two carbon atom of the amino acid carbon backbone
TYR -15	0.2	1	0.423	0.098	0.131	0.147	0.092	0.041	0.039	0.016	0.005	0.005	TYR -15 fragment of TBDMS derivatized tyrosine, from which a methyl group (mass m = 15) is cleaved of, contains all nine carbon atoms of the amino acid carbon backbone
TYR -57	0.2	1	0.415	0.11	0.131	0.155	0.088	0.043	0.031	0.017	0.004	0.003	TYR -57 fragment of TBDMS derivatized tyrosine, from which a methyl group (mass m = 57) is cleaved of, contains all nine carbon atoms of the amino acid carbon backbone
TYR -85	0.2	1	0.412	0.123	0.2	0.093	0.096	0.032	0.033	0.004	0.004		TYR -85 fragment of TBDMS derivatized tyrosine, from which a methyl group (mass m = 85) is cleaved of, contains all eight carbon atoms of the amino acid carbon backbone
TYR -159	0.2	1	0.421	0.101	0.215	0.088	0.095	0.035	0.033	0.005	0.004		TYR -159 fragment of TBDMS derivatized tyrosine, from which a methyl group (mass m = 159) is cleaved of, contains all eight carbon atoms of the amino acid carbon backbone
TYR f302	0.19	1	0.78	0.057	0.163								TYR f302 fragment of TBDMS derivatized tyrosine contains two carbon atom of the amino acid carbon backbone
VAL -15	0.2	1	0.576	0.09	0.166	0.127	0.011	0.028					VAL -15 fragment of TBDMS derivatized valine, from which a methyl group (mass m = 15) is cleaved of, contains all five carbon atoms of the amino acid carbon backbone
VAL -57	0.2	1	0.58	0.077	0.165	0.136	0.012	0.029					VAL -57 fragment of TBDMS derivatized valine, from which a methyl group (mass m = 57) is cleaved of, contains all five carbon atoms of the amino acid carbon backbone
VAL -85	0.21	1	0.584	0.085	0.27	0.027	0.032						VAL -85 fragment of TBDMS derivatized valine, from which a methyl group (mass m = 85) is cleaved of, contains all four carbon atoms of the amino acid carbon backbone
VAL -159	0.22	0	0.579	0.064	0.266	0.055	0.034						VAL -159 fragment of TBDMS derivatized valine, from which a methyl group (mass m = 159) is cleaved of, contains all four carbon atoms of the amino acid carbon backbone
VAL f302	0.22	1	0.75	0.066	0.184								VAL f302 fragment of TBDMS derivatized valine contains two carbon atom of the amino acid carbon backbone

## Sheet: Control replicate 2
FiatFlux Report
File:	Control (without copper) replicate 2
Notes:
Model:	Yeast
Label:	20.00% U-13C6, 0.00% 1-13C, 80.00% natural glucose
METABOLITES
mass distribution vectors of intracellular metabolites are calculated from the experimentally determined mass distribution vectors of proteinogenic amino acids
	MASS DISTRIBUTION
fragment	m+0	m+1	m+2	m+3	m+4	m+5		fractional labeling			Abbreviations
OAA2-4	0.656	0.158	0.136	0.05				0.19			OAA1-4 - oxaloacetate fragment comprising carbon atoms C1 to C4.
OAA1-2	0.768	0.076	0.156					0.19			OAA2-4 - oxaloacetate fragment comprising carbon atoms C2 to C4
mOAA2-4	0.612	0.218	0.124	0.046				0.2			OAA1-2 - oxaloacetate fragment comprising carbon atoms C1 to C2
mOAA3-4	0.721	0.209	0.07					0.17			mOAA2-4 - mitochondrial oxaloacetate fragment comprising carbon atoms C2 to C4
mOAA2-3	0.698	0.201	0.101					0.2			mOAA2-3 - mitochondrial oxaloacetate fragment comprising carbon atoms C2 to C3
OGA1-5	0.488	0.193	0.207	0.076	0.027	0.008		0.2			OGA1-5 - Oxoglutaric acid fragment comprising carbon atoms C1 to C5
OGA2-5	0.543	0.196	0.203	0.038	0.02			0.2			OGA2-5 - Oxoglutaric acid fragment comprising carbon atoms C2 to C5
OGA1-2	0.721	0.209	0.07					0.17			PEP1-3 - Phosphoenolpyruvate fragment containing carbon atoms C1 to C3
PEP1-3	0.767	0.029	0.051	0.152				0.2			PEP2-3 - Phosphoenolpyruvate fragment containing carbon atoms C2 to C3
PEP2-3	0.765	0.054	0.181					0.21			PEP1-2 - Phosphoenolpyruvate fragment containing carbon atoms C1 to C2
PEP1-2	0.784	0.054	0.162					0.19			E4P1-4 - Erythrose phosphate fragment containing carbon atoms C1 to C4
E4P1-4	0.705	0.086	0.017	0.087	0.106			0.2			PYR1-3 - Pyruvate fragment containing carbon atoms C1 to C3
PYR1-3	0.755	0.051	0.034	0.16				0.2			PYR2-3 - Pyruvate fragment containing carbon atoms C2 to C3
PYR2-3	0.766	0.058	0.176					0.21			PYR1-2 - Pyruvate fragment containing carbon atoms C1 to C2
PYR1-2	0.756	0.06	0.184					0.21			mAcCoA1-2 - mitochondrial acetyl coA fragment containing carbon atoms C1 to C2
SER1-3	0.733	0.073	0.056	0.138				0.2			mAcCoA2 - mitochondrial acetyl coA fragment containing carbon atom C2
SER2-3	0.768	0.087	0.145					0.19			cAcCoA1-2 - Cytosolic acetyl CoA fragment containing carbon atoms C1 to C2
SER1-2	0.779	0.06	0.16					0.19			cAcCoA2 - cytosolic acetyl coA fragment containing carbon atom C2
C1	0.766	0.077	0.157					0.2
GLY1-2	0.766	0.077	0.157					0.2
GLY2	0.817	0.183						0.18
mAcCoA1-2	0.799	0.032	0.169					0.18
mAcCoA2	0.825	0.175						0.18
cAcCoA1-2	0.747	0.134	0.119					0.19
cAcCoA2	0.816	0.184						0.18
FLUX RATIOS
										Abbreviations
			RATIO	ERROR						GLC = glucose
PEP through PPP (ub)			0.27	0.047						G6P = glucose - 6 - Phosphate
PEP through TK (ub)			0.108	0.019						F6P = Fructose 6 phosphate
E4P through TK			0.467	0.022						S7P = sedoheptulose 7 phosphate
SER from GLY			0.19	0.042						T3P = triose 3 phosphate
GLY from SER			0.937	0.036						E4p = Erythrose 4 phosphate
cytOAA from cytPYR			0.766	0.033						PEP = phosphoenolpyruvate
cytAcCoA from cytPYR			1.887	0.486						PYR = Pyruvate
mAcCoA from mPYR			1.236	0.086						AccoA = Acetyl CoA
PEP from cytOAA			0.105	0.012						CIT = Citrate
mOAA from anaplerosis			0.463	0.017						OGA = oxoglutaric acid
mOAA from anaplerosis (old)			0.328	0.019						SUC = Succinic acid
mPYR from MAL (ub)			0.03	0.031						MAL = Malic acid
mPYR from MAL (lb)			0.016	0.017						FUM = fumaric acid
Labeled CO2			0.183	0.019						OAA = oxaloacetic acid
cytOAA from rev FUM			0.365	0.033						ub = upper bound
										lb = lower bound
										cyt= cytosolic
										mit = mitochondrial
AMINO ACIDS
experimentally determined mass distribution vectors of proteinogenic amino acids corrected for natural abundance of heavy isotopes and 13C dilution by the unlabeled inoculum
fragment	fraction labeling	1 = used for METAFoR analysis 0 = not used for METAFoR analysis	m+0	m+1	m+2	m+3	m+4	m+5	m+6	m+7	m+8	m+9
ALA -15	0.2	0	0.749	0.054	0.053	0.143								Abbreviations
ALA -57	0.2	1	0.75	0.052	0.032	0.165								ALA -15 fragment of TBDMS derivatized alanine, from which a methyl group (mass m = 15) is cleaved of, contains all three carbon atoms of the amino acid carbon backbone
ALA -85	0.2	1	0.774	0.047	0.179									ALA -57 fragment of TBDMS derivatized alanine, from which a methyl group (mass m = 57) is cleaved of, contains all three carbon atoms of the amino acid carbon backbone
ALA -159	0	0	1	-0.001	0									ALA -85fragment of TBDMS derivatized alanine, from which a methyl group (mass m = 85) is cleaved of, contains two carbon atoms of the amino acid carbon backbone
ALA f302	0.09	0	0.884	0.054	0.062									ALA -159 fragment of TBDMS derivatized alanine, from which a methyl group (mass m = 159) is cleaved of, contains two carbon atoms of the amino acid carbon backbone
														ALA f302 fragment of TBDMS derivatized alanine contains all two carbon atoms of the amino acid carbon backbone
ASP -15	0.19	1	0.629	0.156	0.061	0.125	0.027
ASP -57	0.19	1	0.624	0.167	0.06	0.123	0.025							ASP -15 fragment of TBDMS derivatized aspartic acid, from which a methyl group (mass m = 15) is cleaved of, contains all four carbon atoms of the amino acid carbon backbone
ASP -85	0.18	1	0.665	0.156	0.138	0.041								ASP -57 fragment of TBDMS derivatized aspartic acid, from which a methyl group (mass m = 57) is cleaved of, contains all four carbon atoms of the amino acid carbon backbone
ASP -159	0.19	1	0.655	0.159	0.139	0.046								ASP -85 fragment of TBDMS derivatized aspartic acid, from which a methyl group (mass m = 85) is cleaved of, contains all three carbon atoms of the amino acid carbon backbone
ASP f302	0.19	1	0.768	0.075	0.156									ASP -159 fragment of TBDMS derivatized aspartic acid, from which a methyl group (mass m = 159) is cleaved of, contains all three carbon atoms of the amino acid carbon backbone
														ASP f302 fragment of TBDMS derivatized aspartic acid contains all two carbon atoms of the amino acid carbon backbone
GLU -15	0.2	1	0.461	0.227	0.2	0.074	0.03	0.006
GLU -57	0.19	1	0.515	0.159	0.213	0.078	0.024	0.009						GLU -15 fragment of TBDMS derivatized glutamic acid, from which a methyl group (mass m = 15) is cleaved of, contains all five carbon atoms of the amino acid carbon backbone
GLU -85	0.2	1	0.513	0.235	0.195	0.035	0.021							GLU -57 fragment of TBDMS derivatized glutamic acid, from which a methyl group (mass m = 57) is cleaved of, contains all five carbon atoms of the amino acid carbon backbone
GLU -159	0.2	1	0.557	0.173	0.21	0.04	0.018							GLU -85 fragment of TBDMS derivatized glutamic acid, from which a methyl group (mass m = 85) is cleaved of, contains all four carbon atoms of the amino acid carbon backbone
GLU f302	0.17	1	0.72	0.209	0.07									GLU -159 fragment of TBDMS derivatized glutamic acid, from which a methyl group (mass m = 159) is cleaved of, contains all four carbon atoms of the amino acid carbon backbone
														GLU f302 fragment of TBDMS derivatized glutamic acid contains all two carbon atoms of the amino acid carbon backbone
GLY -15	0.2	1	0.758	0.081	0.16
GLY -57	0.19	1	0.773	0.072	0.154									GLY -15 fragment of TBDMS derivatized glycine, from which a methyl group (mass m = 15) is cleaved of, contains all two carbon atoms of the amino acid carbon backbone
GLY -85	0.18	1	0.817	0.183										GLY -57 fragment of TBDMS derivatized glycine, from which a methyl group (mass m = 57) is cleaved of, contains all two carbon atoms of the amino acid carbon backbone
GLY -159	0	0	1	0										GLY -85 fragment of TBDMS derivatized glycine, from which a methyl group (mass m = 85) is cleaved of, contains one carbon atom of the amino acid carbon backbone
														GLY -159 fragment of TBDMS derivatized glycine, from which a methyl group (mass m = 159) is cleaved of, contains one carbon atom of the amino acid carbon backbone
HIS -15	0.02	0	0.932	0.044	0.005	0.004	0.007	0.005	0.002
HIS -57	0.02	0	0.857	0.177	-0.038	-0.004	0.005	0	0					HIS -15 fragment of TBDMS derivatized histidine, from which a methyl group (mass m = 15) is cleaved of, contains all six carbon atoms of the amino acid carbon backbone
HIS -85	0.01	0	0.967	0.021	-0.003	0.007	0.003	0.003						HIS -57 fragment of TBDMS derivatized histidine, from which a methyl group (mass m = 57) is cleaved of, contains all six carbon atoms of the amino acid carbon backbone
HIS -159	0.03	0	0.919	0.037	0.006	0.031	0.004	0.002						HIS -85 fragment of TBDMS derivatized histidine, from which a methyl group (mass m = 85) is cleaved of, contains all five carbon atoms of the amino acid carbon backbone
HIS f302	0.01	0	0.976	0.021	0.002									HIS -159 fragment of TBDMS derivatized histidine, from which a methyl group (mass m = 57) is cleaved of, contains all two carbon atoms of the amino acid carbon backbone
														HIS f302 fragment of TBDMS derivatized histidine contains one carbon atom of the amino acid carbon backbone
ILE -15	0.2	1	0.463	0.167	0.173	0.12	0.045	0.023	0.007
ILE -57	0.14	0	0.584	0.134	0.164	0.077	0.022	0.013	0.003					ILE -15 fragment of TBDMS derivatized isoleucine, from which a methyl group (mass m = 15) is cleaved of, contains all six carbon atoms of the amino acid carbon backbone
ILE -85	0.2	1	0.487	0.174	0.227	0.073	0.03	0.008						ILE -57 fragment of TBDMS derivatized isoleucine, from which a methyl group (mass m = 57) is cleaved of, contains all six carbon atoms of the amino acid carbon backbone
ILE -159	0.2	1	0.499	0.155	0.24	0.068	0.029	0.007						ILE -85 fragment of TBDMS derivatized isoleucine, from which a methyl group (mass m = 85) is cleaved of, contains all five carbon atoms of the amino acid carbon backbone
ILE f302	0.25	0	0.686	0.127	0.186									ILE -159 fragment of TBDMS derivatized isoleucine, from which a methyl group (mass m = 159) is cleaved of, contains all five carbon atoms of the amino acid carbon backbone
														ILE f302 fragment of TBDMS derivatized isoleucine contains two carbon atom of the amino acid carbon backbone
LEU -15	0.2	1	0.467	0.083	0.313	0.055	0.069	0.007	0.003
LEU -57	0.19	0	0.497	0.08	0.31	0.033	0.068	0.004	0.005					LEU -15 fragment of TBDMS derivatized leucine, from which a methyl group (mass m = 15) is cleaved of, contains all six carbon atoms of the amino acid carbon backbone
LEU -85	0.2	1	0.491	0.177	0.228	0.068	0.028	0.007						LEU -57 fragment of TBDMS derivatized leucine, from which a methyl group (mass m = 57) is cleaved of, contains all six carbon atoms of the amino acid carbon backbone
LEU -159	0.21	1	0.478	0.168	0.244	0.07	0.031	0.007						LEU -85 fragment of TBDMS derivatized leucine, from which a methyl group (mass m = 85) is cleaved of, contains all five carbon atoms of the amino acid carbon backbone
LEU f302	0.39	0	0.578	0.068	0.354									LEU -159 fragment of TBDMS derivatized leucine, from which a methyl group (mass m = 159) is cleaved of, contains all five carbon atoms of the amino acid carbon backbone
														LEU f302 fragment of TBDMS derivatized leucine contains two carbon atom of the amino acid carbon backbone
LYS -15	0.21	1	0.42	0.187	0.251	0.066	0.05	0.003	0.022
LYS -57	0.19	1	0.453	0.162	0.25	0.069	0.054	0.007	0.004					LYS -15 fragment of TBDMS derivatized lysine, from which a methyl group (mass m = 15) is cleaved of, contains all six carbon atoms of the amino acid carbon backbone
LYS -85	0.21	1	0.466	0.249	0.157	0.066	0.027	0.033						LYS -57 fragment of TBDMS derivatized lysine, from which a methyl group (mass m = 57) is cleaved of, contains all six carbon atoms of the amino acid carbon backbone
LYS -159	0.2	1	0.448	0.253	0.193	0.077	0.023	0.006						LYS -85 fragment of TBDMS derivatized lysine, from which a methyl group (mass m = 85) is cleaved of, contains all five carbon atoms of the amino acid carbon backbone
LYS f302	0.19	1	0.729	0.168	0.103									LYS -159 fragment of TBDMS derivatized lysine, from which a methyl group (mass m = 159) is cleaved of, contains all five carbon atoms of the amino acid carbon backbone
														LYS f302 fragment of TBDMS derivatized lysine contains two carbon atom of the amino acid carbon backbone
MET -15	0.28	0	0.389	0.258	0.119	0.101	0.061	0.07
MET -57	0.2	1	0.504	0.248	0.078	0.104	0.056	0.01						MET -15 fragment of TBDMS derivatized methionine, from which a methyl group (mass m = 15) is cleaved of, contains all five carbon atoms of the amino acid carbon backbone
MET -85	0.19	1	0.532	0.253	0.129	0.072	0.013							MET -57 fragment of TBDMS derivatized methionine, from which a methyl group (mass m = 57) is cleaved of, contains all five carbon atoms of the amino acid carbon backbone
MET -159	0.2	1	0.529	0.243	0.121	0.091	0.015							MET -85 fragment of TBDMS derivatized methionine, from which a methyl group (mass m = 85) is cleaved of, contains all four carbon atoms of the amino acid carbon backbone
MET f302	0.32	0	0.504	0.354	0.141									MET -159 fragment of TBDMS derivatized methionine, from which a methyl group (mass m = 159) is cleaved of, contains all four carbon atoms of the amino acid carbon backbone
														MET f302 fragment of TBDMS derivatized methionine contains two carbon atom of the amino acid carbon backbone
PHE -15	0.22	0	0.404	0.119	0.1	0.124	0.085	0.103	0.036	0.019	0.001	0.005
PHE -57	0.2	1	0.41	0.105	0.13	0.163	0.088	0.046	0.031	0.018	0.003	0.003		PHE -15 fragment of TBDMS derivatized phenylalanine, from which a methyl group (mass m = 15) is cleaved of, contains all eight carbon atoms of the amino acid carbon backbone
PHE -85	0.2	1	0.407	0.114	0.211	0.09	0.098	0.035	0.034	0.005	0.004			PHE -57 fragment of TBDMS derivatized phenylalanine, from which a methyl group (mass m = 57) is cleaved of, contains all eight carbon atoms of the amino acid carbon backbone
PHE -159	0.2	1	0.412	0.106	0.218	0.087	0.101	0.032	0.033	0.004	0.004			PHE -85 fragment of TBDMS derivatized phenylalanine, from which a methyl group (mass m = 85) is cleaved of, contains all eight carbon atoms of the amino acid carbon backbone
PHE f302	0.19	1	0.783	0.057	0.159									PHE -159 fragment of TBDMS derivatized phenylalanine, from which a methyl group (mass m = 159) is cleaved of, contains all eight carbon atoms of the amino acid carbon backbone
														PHE f302 fragment of TBDMS derivatized phenylalanine contains two carbon atom of the amino acid carbon backbone
PRO -15	0.15	0	0.616	0.153	0.13	0.067	0.024	0.009
PRO -57	0.14	0	0.635	0.145	0.133	0.057	0.02	0.007						PRO -15 fragment of TBDMS derivatized proline, from which a methyl group (mass m = 15) is cleaved of, contains all five carbon atoms of the amino acid carbon backbone
PRO -85	0.19	1	0.559	0.18	0.205	0.037	0.019							PRO -57 fragment of TBDMS derivatized proline, from which a methyl group (mass m = 57) is cleaved of, contains all five carbon atoms of the amino acid carbon backbone
PRO -159	0.19	0	0.558	0.176	0.21	0.036	0.018							PRO -85 fragment of TBDMS derivatized proline, from which a methyl group (mass m = 85) is cleaved of, contains all four carbon atoms of the amino acid carbon backbone
PRO f302	0.11	0	0.824	0.125	0.05									PRO -159 fragment of TBDMS derivatized proline, from which a methyl group (mass m = 15) is cleaved of, contains all four carbon atoms of the amino acid carbon backbone
														PRO f302 fragment of TBDMS derivatized proline contains three carbon atom of the amino acid carbon backbone
SER -15	0.2	1	0.722	0.082	0.054	0.141
SER -57	0.19	1	0.742	0.064	0.058	0.135								SER -15 fragment of TBDMS derivatized serine, from which a methyl group (mass m = 15) is cleaved of, contains all three carbon atoms of the amino acid carbon backbone
SER -85	0.19	1	0.771	0.086	0.143									SER -57 fragment of TBDMS derivatized serine, from which a methyl group (mass m = 57) is cleaved of, contains all three carbon atoms of the amino acid carbon backbone
SER -159	0.19	1	0.766	0.087	0.147									SER -85 fragment of TBDMS derivatized serine, from which a methyl group (mass m = 85) is cleaved of, contains all two carbon atoms of the amino acid carbon backbone
SER f302	0.19	1	0.779	0.06	0.16									SER -159 fragment of TBDMS derivatized serine, from which a methyl group (mass m = 159) is cleaved of, contains all two carbon atoms of the amino acid carbon backbone
														SER f302 fragment of TBDMS derivatized serine contains two carbon atom of the amino acid carbon backbone
THR -15	0.19	1	0.6	0.194	0.063	0.124	0.017
THR -57	0.19	1	0.625	0.158	0.072	0.119	0.025							THR -15 fragment of TBDMS derivatized threonine, from which a methyl group (mass m = 15) is cleaved of, contains all four carbon atoms of the amino acid carbon backbone
THR -85	0.19	1	0.659	0.157	0.141	0.042								THR -57 fragment of TBDMS derivatized threonine, from which a methyl group (mass m = 57) is cleaved of, contains all four carbon atoms of the amino acid carbon backbone
THR -159	0.33	0	0.314	0.481	0.111	0.093								THR -85 fragment of TBDMS derivatized threonine, from which a methyl group (mass m = 85) is cleaved of, contains all three carbon atoms of the amino acid carbon
THR f302	0.39	0	0.348	0.529	0.122									THR -159 fragment of TBDMS derivatized threonine, from which a methyl group (mass m = 159) is cleaved of, contains all three carbon atoms of the amino acid carbon
														THR f302 fragment of TBDMS derivatized threonine contains two carbon atom of the amino acid carbon backbone
TYR -15	0.21	1	0.411	0.073	0.172	0.144	0.091	0.046	0.031	0.015	0.006	0.008
TYR -57	0.2	1	0.418	0.106	0.126	0.157	0.091	0.044	0.029	0.018	0.004	0.005		TYR -15 fragment of TBDMS derivatized tyrosine, from which a methyl group (mass m = 15) is cleaved of, contains all nine carbon atoms of the amino acid carbon backbone
TYR -85	0.2	1	0.412	0.106	0.212	0.092	0.099	0.035	0.032	0.006	0.004			TYR -57 fragment of TBDMS derivatized tyrosine, from which a methyl group (mass m = 57) is cleaved of, contains all nine carbon atoms of the amino acid carbon backbone
TYR -159	0.2	1	0.416	0.104	0.211	0.091	0.099	0.033	0.033	0.006	0.005			TYR -85 fragment of TBDMS derivatized tyrosine, from which a methyl group (mass m = 85) is cleaved of, contains all eight carbon atoms of the amino acid carbon backbone
TYR f302	0.19	1	0.784	0.052	0.163									TYR -159 fragment of TBDMS derivatized tyrosine, from which a methyl group (mass m = 159) is cleaved of, contains all eight carbon atoms of the amino acid carbon backbone
														TYR f302 fragment of TBDMS derivatized tyrosine contains two carbon atom of the amino acid carbon backbone
VAL -15	0.2	1	0.578	0.089	0.162	0.126	0.022	0.021
VAL -57	0.2	1	0.584	0.076	0.162	0.135	0.013	0.028						VAL -15 fragment of TBDMS derivatized valine, from which a methyl group (mass m = 15) is cleaved of, contains all five carbon atoms of the amino acid carbon backbone
VAL -85	0.21	1	0.587	0.085	0.269	0.025	0.032							VAL -57 fragment of TBDMS derivatized valine, from which a methyl group (mass m = 57) is cleaved of, contains all five carbon atoms of the amino acid carbon backbone
VAL -159	0.23	0	0.578	0.064	0.268	0.055	0.034							VAL -85 fragment of TBDMS derivatized valine, from which a methyl group (mass m = 85) is cleaved of, contains all four carbon atoms of the amino acid carbon backbone
VAL f302	0.21	1	0.756	0.06	0.184									VAL -159 fragment of TBDMS derivatized valine, from which a methyl group (mass m = 159) is cleaved of, contains all four carbon atoms of the amino acid carbon backbone
														VAL f302 fragment of TBDMS derivatized valine contains two carbon atom of the amino acid carbon backbone

## Sheet: 0.1mM replicate 1
FiatFlux Report
Date:
File:	0.1 mM copper - replicate 1
Notes:
Model:	Yeast
Label:	20.00% U-13C6, 0.00% 1-13C, 80.00% natural glucose
METABOLITES
mass distribution vectors of intracellular metabolites are calculated from the experimentally determined mass distribution vectors of proteinogenic amino acids
	MASS DISTRIBUTION
fragment	m+0	m+1	m+2	m+3	m+4	m+5		fractional labeling			Abbreviations
OAA2-4	0.657	0.151	0.144	0.048				0.19			OAA1-4 - oxaloacetate fragment comprising carbon atoms C1 to C4.
OAA1-2	0.771	0.079	0.15					0.19			OAA2-4 - oxaloacetate fragment comprising carbon atoms C2 to C4
mOAA2-4	0.657	0.166	0.127	0.05				0.19			OAA1-2 - oxaloacetate fragment comprising carbon atoms C1 to C2
mOAA2-3	0.717	0.176	0.107					0.19			mOAA2-4 - mitochondrial oxaloacetate fragment comprising carbon atoms C2 to C4
OGA1-5	0.514	0.162	0.215	0.072	0.03	0.008		0.19			mOAA2-3 - mitochondrial oxaloacetate fragment comprising carbon atoms C2 to C3
OGA2-5	0.563	0.176	0.203	0.039	0.018			0.19			OGA1-5 - Oxoglutaric acid fragment comprising carbon atoms C1 to C5
PEP1-3	0.75	0.054	0.034	0.162				0.2			OGA2-5 - Oxoglutaric acid fragment comprising carbon atoms C2 to C5
PEP2-3	0.781	0.027	0.192					0.21			PEP1-3 - Phosphoenolpyruvate fragment containing carbon atoms C1 to C3
PEP1-2	0.784	0.055	0.16					0.19			PEP2-3 - Phosphoenolpyruvate fragment containing carbon atoms C2 to C3
E4P1-4	0.683	0.131	0	0.071	0.115			0.2			PEP1-2 - Phosphoenolpyruvate fragment containing carbon atoms C1 to C2
PYR1-3	0.758	0.053	0.035	0.154				0.2			E4P1-4 - Erythrose phosphate fragment containing carbon atoms C1 to C4
PYR2-3	0.767	0.059	0.174					0.2			PYR1-3 - Pyruvate fragment containing carbon atoms C1 to C3
PYR1-2	0.751	0.066	0.183					0.22			PYR2-3 - Pyruvate fragment containing carbon atoms C2 to C3
SER1-3	0.735	0.07	0.057	0.138				0.2			PYR1-2 - Pyruvate fragment containing carbon atoms C1 to C2
SER2-3	0.766	0.083	0.15					0.19			mAcCoA1-2 - mitochondrial acetyl coA fragment containing carbon atoms C1 to C2
SER1-2	0.765	0.068	0.167					0.2			mAcCoA2 - mitochondrial acetyl coA fragment containing carbon atom C2
C1	0.764	0.079	0.157					0.2			cAcCoA1-2 - Cytosolic acetyl CoA fragment containing carbon atoms C1 to C2
GLY1-2	0.764	0.079	0.157					0.2			cAcCoA2 - cytosolic acetyl coA fragment containing carbon atom C2
GLY2	0.813	0.187						0.19
mAcCoA1-2	0.784	0.049	0.167					0.19
mAcCoA2	0.826	0.174						0.17
cAcCoA1-2	0.735	0.158	0.107					0.19
cAcCoA2	0.817	0.183						0.18
FLUX RATIOS
			RATIO	ERROR						Abbreviations
PEP through PPP (ub)			0.277	0.047						GLC = glucose
PEP through TK (ub)			0.111	0.019						G6P = glucose - 6 - Phosphate
E4P through TK			0.534	0.021						F6P = Fructose 6 phosphate
SER from GLY			0.136	0.047						S7P = sedoheptulose 7 phosphate
GLY from SER			0.957	0.037						T3P = triose 3 phosphate
cytOAA from cytPYR			1.004	0.055						E4p = Erythrose 4 phosphate
mAcCoA from mPYR			1.068	0.056						PEP = phosphoenolpyruvate
PEP from cytOAA			0.019	0.013						PYR = Pyruvate
mOAA from anaplerosis			0.507	0.016						AccoA = Acetyl CoA
mOAA from anaplerosis (old)			0.4	0.019						CIT = Citrate
mPYR from MAL (ub)			0.213	0.031						OGA = oxoglutaric acid
mPYR from MAL (lb)			0.105	0.015						SUC = Succinic acid
Labeled CO2			0.149	0.018						MAL = Malic acid
mOAA from rev FUM			0.274	0.085						FUM = fumaric acid
cytOAA from rev FUM			0.164	0.042						OAA = oxaloacetic acid
										ub = upper bound
										lb = lower bound
										cyt= cytosolic
										mit = mitochondrial
AMINO ACIDS
experimentally determined mass distribution vectors of proteinogenic amino acids corrected for natural abundance of heavy isotopes and 13C dilution by the unlabeled inoculum
fragment	fraction labeling	1 = used for METAFoR analysis 0 = not used for METAFoR analysis	m+0	m+1	m+2	m+3	m+4	m+5	m+6	m+7	m+8	m+9
ALA -15	0.2	0	0.743	0.066	0.048	0.142
ALA -57	0.2	1	0.751	0.057	0.034	0.157							Abbreviations
ALA -85	0.2	1	0.778	0.05	0.171								ALA -15 fragment of TBDMS derivatized alanine, from which a methyl group (mass m = 15) is cleaved of, contains all three carbon atoms of the amino acid carbon backbone
ALA -159	0	0	1	-0.001	0								ALA -57 fragment of TBDMS derivatized alanine, from which a methyl group (mass m = 57) is cleaved of, contains all three carbon atoms of the amino acid carbon backbone
ALA f302	0.09	0	0.876	0.068	0.055								ALA -85fragment of TBDMS derivatized alanine, from which a methyl group (mass m = 85) is cleaved of, contains two carbon atoms of the amino acid carbon backbone
													ALA -159 fragment of TBDMS derivatized alanine, from which a methyl group (mass m = 159) is cleaved of, contains two carbon atoms of the amino acid carbon backbone
ASP -15	0.19	1	0.602	0.191	0.067	0.113	0.027						ALA f302 fragment of TBDMS derivatized alanine contains all two carbon atoms of the amino acid carbon backbone
ASP -57	0.19	1	0.64	0.145	0.071	0.117	0.026
ASP -85	0.18	1	0.672	0.15	0.136	0.041							ASP -15 fragment of TBDMS derivatized aspartic acid, from which a methyl group (mass m = 15) is cleaved of, contains all four carbon atoms of the amino acid carbon backbone
ASP -159	0.19	1	0.66	0.154	0.141	0.044							ASP -57 fragment of TBDMS derivatized aspartic acid, from which a methyl group (mass m = 57) is cleaved of, contains all four carbon atoms of the amino acid carbon backbone
ASP f302	0.19	1	0.771	0.079	0.15								ASP -85 fragment of TBDMS derivatized aspartic acid, from which a methyl group (mass m = 85) is cleaved of, contains all three carbon atoms of the amino acid carbon backbone
													ASP -159 fragment of TBDMS derivatized aspartic acid, from which a methyl group (mass m = 159) is cleaved of, contains all three carbon atoms of the amino acid carbon backbone
GLU -15	0.19	1	0.508	0.166	0.22	0.063	0.034	0.007					ASP f302 fragment of TBDMS derivatized aspartic acid contains all two carbon atoms of the amino acid carbon backbone
GLU -57	0.19	1	0.52	0.157	0.208	0.079	0.025	0.008
GLU -85	0.19	1	0.566	0.175	0.199	0.041	0.018						GLU -15 fragment of TBDMS derivatized glutamic acid, from which a methyl group (mass m = 15) is cleaved of, contains all five carbon atoms of the amino acid carbon backbone
GLU -159	0.19	1	0.56	0.173	0.21	0.039	0.017						GLU -57 fragment of TBDMS derivatized glutamic acid, from which a methyl group (mass m = 57) is cleaved of, contains all five carbon atoms of the amino acid carbon backbone
GLU f302	0.17	0	0.73	0.205	0.064								GLU -85 fragment of TBDMS derivatized glutamic acid, from which a methyl group (mass m = 85) is cleaved of, contains all four carbon atoms of the amino acid carbon backbone
													GLU -159 fragment of TBDMS derivatized glutamic acid, from which a methyl group (mass m = 159) is cleaved of, contains all four carbon atoms of the amino acid carbon backbone
GLY -15	0.2	1	0.758	0.079	0.163								GLU f302 fragment of TBDMS derivatized glutamic acid contains all two carbon atoms of the amino acid carbon backbone
GLY -57	0.19	1	0.769	0.079	0.152
GLY -85	0.19	1	0.813	0.187									GLY -15 fragment of TBDMS derivatized glycine, from which a methyl group (mass m = 15) is cleaved of, contains all two carbon atoms of the amino acid carbon backbone
GLY -159	0	0	1	0									GLY -57 fragment of TBDMS derivatized glycine, from which a methyl group (mass m = 57) is cleaved of, contains all two carbon atoms of the amino acid carbon backbone
													GLY -85 fragment of TBDMS derivatized glycine, from which a methyl group (mass m = 85) is cleaved of, contains one carbon atom of the amino acid carbon backbone
HIS -15	0.03	0	0.918	0.051	-0.004	0.014	0.007	0.003	0.009				GLY -159 fragment of TBDMS derivatized glycine, from which a methyl group (mass m = 159) is cleaved of, contains one carbon atom of the amino acid carbon backbone
HIS -57	0.01	0	0.952	0.045	-0.005	0.004	0.001	0.001	0.001
HIS -85	0.02	0	0.964	0.018	-0.002	0.007	0.005	0.005					HIS -15 fragment of TBDMS derivatized histidine, from which a methyl group (mass m = 15) is cleaved of, contains all six carbon atoms of the amino acid carbon backbone
HIS -159	0.04	0	0.895	0.046	0.009	0.041	0.005	0.002					HIS -57 fragment of TBDMS derivatized histidine, from which a methyl group (mass m = 57) is cleaved of, contains all six carbon atoms of the amino acid carbon backbone
HIS f302	0.02	0	0.97	0.014	0.015								HIS -85 fragment of TBDMS derivatized histidine, from which a methyl group (mass m = 85) is cleaved of, contains all five carbon atoms of the amino acid carbon backbone
													HIS -159 fragment of TBDMS derivatized histidine, from which a methyl group (mass m = 57) is cleaved of, contains all two carbon atoms of the amino acid carbon backbone
ILE -15	0.2	1	0.484	0.145	0.175	0.126	0.042	0.023	0.003				HIS f302 fragment of TBDMS derivatized histidine contains one carbon atom of the amino acid carbon backbone
ILE -57	0.14	0	0.585	0.133	0.169	0.073	0.022	0.013	0.003
ILE -85	0.2	1	0.494	0.168	0.228	0.071	0.03	0.007					ILE -15 fragment of TBDMS derivatized isoleucine, from which a methyl group (mass m = 15) is cleaved of, contains all six carbon atoms of the amino acid carbon backbone
ILE -159	0.2	1	0.495	0.157	0.243	0.068	0.028	0.007					ILE -57 fragment of TBDMS derivatized isoleucine, from which a methyl group (mass m = 57) is cleaved of, contains all six carbon atoms of the amino acid carbon backbone
ILE f302	0.25	0	0.684	0.125	0.19								ILE -85 fragment of TBDMS derivatized isoleucine, from which a methyl group (mass m = 85) is cleaved of, contains all five carbon atoms of the amino acid carbon backbone
													ILE -159 fragment of TBDMS derivatized isoleucine, from which a methyl group (mass m = 159) is cleaved of, contains all five carbon atoms of the amino acid carbon backbone
LEU -15	0.2	1	0.459	0.096	0.308	0.055	0.068	0.006	0.006				ILE f302 fragment of TBDMS derivatized isoleucine contains two carbon atom of the amino acid carbon backbone
LEU -57	0.19	0	0.49	0.094	0.304	0.032	0.069	0.004	0.005
LEU -85	0.2	1	0.489	0.176	0.227	0.069	0.03	0.007					LEU -15 fragment of TBDMS derivatized leucine, from which a methyl group (mass m = 15) is cleaved of, contains all six carbon atoms of the amino acid carbon backbone
LEU -159	0.2	1	0.482	0.168	0.242	0.069	0.031	0.007					LEU -57 fragment of TBDMS derivatized leucine, from which a methyl group (mass m = 57) is cleaved of, contains all six carbon atoms of the amino acid carbon backbone
LEU f302	0.39	0	0.569	0.084	0.346								LEU -85 fragment of TBDMS derivatized leucine, from which a methyl group (mass m = 85) is cleaved of, contains all five carbon atoms of the amino acid carbon backbone
													LEU -159 fragment of TBDMS derivatized leucine, from which a methyl group (mass m = 159) is cleaved of, contains all five carbon atoms of the amino acid carbon backbone
LYS -15	0.21	1	0.407	0.209	0.248	0.049	0.042	0.037	0.006				LEU f302 fragment of TBDMS derivatized leucine contains two carbon atom of the amino acid carbon backbone
LYS -57	0.19	1	0.416	0.209	0.24	0.074	0.049	0.004	0.005
LYS -85	0.23	1	0.456	0.198	0.199	0.06	0.044	0.041					LYS -15 fragment of TBDMS derivatized lysine, from which a methyl group (mass m = 15) is cleaved of, contains all six carbon atoms of the amino acid carbon backbone
LYS -159	0.2	1	0.441	0.255	0.197	0.076	0.024	0.006					LYS -57 fragment of TBDMS derivatized lysine, from which a methyl group (mass m = 57) is cleaved of, contains all six carbon atoms of the amino acid carbon backbone
LYS f302	0.18	1	0.733	0.164	0.102								LYS -85 fragment of TBDMS derivatized lysine, from which a methyl group (mass m = 85) is cleaved of, contains all five carbon atoms of the amino acid carbon backbone
													LYS -159 fragment of TBDMS derivatized lysine, from which a methyl group (mass m = 159) is cleaved of, contains all five carbon atoms of the amino acid carbon backbone
MET -15	0.4	0	0.296	0.255	0.099	0.071	0.033	0.245					LYS f302 fragment of TBDMS derivatized lysine contains two carbon atom of the amino acid carbon backbone
MET -57	0.24	0	0.455	0.257	0.087	0.075	0.077	0.048
MET -85	0.23	1	0.502	0.233	0.14	0.083	0.039						MET -15 fragment of TBDMS derivatized methionine, from which a methyl group (mass m = 15) is cleaved of, contains all five carbon atoms of the amino acid carbon backbone
MET -159	0.32	0	0.42	0.199	0.112	0.228	0.039						MET -57 fragment of TBDMS derivatized methionine, from which a methyl group (mass m = 57) is cleaved of, contains all five carbon atoms of the amino acid carbon backbone
MET f302	0.26	0	0.565	0.348	0.087								MET -85 fragment of TBDMS derivatized methionine, from which a methyl group (mass m = 85) is cleaved of, contains all four carbon atoms of the amino acid carbon backbone
													MET -159 fragment of TBDMS derivatized methionine, from which a methyl group (mass m = 159) is cleaved of, contains all four carbon atoms of the amino acid carbon backbone
PHE -15	0.23	0	0.377	0.107	0.114	0.144	0.089	0.107	0.032	0.019	0.004	0.005	MET f302 fragment of TBDMS derivatized methionine contains two carbon atom of the amino acid carbon backbone
PHE -57	0.2	1	0.404	0.108	0.131	0.162	0.091	0.043	0.032	0.017	0.004	0.004
PHE -85	0.2	1	0.414	0.114	0.209	0.09	0.097	0.033	0.032	0.005	0.004		PHE -15 fragment of TBDMS derivatized phenylalanine, from which a methyl group (mass m = 15) is cleaved of, contains all eight carbon atoms of the amino acid carbon backbone
PHE -159	0.2	1	0.418	0.106	0.216	0.087	0.099	0.03	0.032	0.004	0.004		PHE -57 fragment of TBDMS derivatized phenylalanine, from which a methyl group (mass m = 57) is cleaved of, contains all eight carbon atoms of the amino acid carbon backbone
PHE f302	0.18	1	0.788	0.053	0.158								PHE -85 fragment of TBDMS derivatized phenylalanine, from which a methyl group (mass m = 85) is cleaved of, contains all eight carbon atoms of the amino acid carbon backbone
													PHE -159 fragment of TBDMS derivatized phenylalanine, from which a methyl group (mass m = 159) is cleaved of, contains all eight carbon atoms of the amino acid carbon backbone
PRO -15	0.15	0	0.628	0.129	0.123	0.082	0.027	0.009					PHE f302 fragment of TBDMS derivatized phenylalanine contains two carbon atom of the amino acid carbon backbone
PRO -57	0.15	0	0.626	0.14	0.134	0.072	0.019	0.008
PRO -85	0.19	1	0.563	0.18	0.199	0.038	0.018						PRO -15 fragment of TBDMS derivatized proline, from which a methyl group (mass m = 15) is cleaved of, contains all five carbon atoms of the amino acid carbon backbone
PRO -159	0.19	0	0.562	0.179	0.203	0.038	0.018						PRO -57 fragment of TBDMS derivatized proline, from which a methyl group (mass m = 57) is cleaved of, contains all five carbon atoms of the amino acid carbon backbone
PRO f302	0.14	0	0.775	0.171	0.053								PRO -85 fragment of TBDMS derivatized proline, from which a methyl group (mass m = 85) is cleaved of, contains all four carbon atoms of the amino acid carbon backbone
													PRO -159 fragment of TBDMS derivatized proline, from which a methyl group (mass m = 15) is cleaved of, contains all four carbon atoms of the amino acid carbon backbone
SER -15	0.19	1	0.751	0.05	0.063	0.135							PRO f302 fragment of TBDMS derivatized proline contains three carbon atom of the amino acid carbon backbone
SER -57	0.2	1	0.718	0.091	0.05	0.14
SER -85	0.19	1	0.774	0.08	0.145								SER -15 fragment of TBDMS derivatized serine, from which a methyl group (mass m = 15) is cleaved of, contains all three carbon atoms of the amino acid carbon backbone
SER -159	0.2	1	0.758	0.086	0.155								SER -57 fragment of TBDMS derivatized serine, from which a methyl group (mass m = 57) is cleaved of, contains all three carbon atoms of the amino acid carbon backbone
SER f302	0.2	1	0.765	0.068	0.167								SER -85 fragment of TBDMS derivatized serine, from which a methyl group (mass m = 85) is cleaved of, contains all two carbon atoms of the amino acid carbon backbone
													SER -159 fragment of TBDMS derivatized serine, from which a methyl group (mass m = 159) is cleaved of, contains all two carbon atoms of the amino acid carbon backbone
THR -15	0.19	1	0.62	0.159	0.074	0.121	0.024						SER f302 fragment of TBDMS derivatized serine contains two carbon atom of the amino acid carbon backbone
THR -57	0.19	1	0.618	0.16	0.077	0.116	0.027
THR -85	0.18	1	0.664	0.153	0.146	0.036							THR -15 fragment of TBDMS derivatized threonine, from which a methyl group (mass m = 15) is cleaved of, contains all four carbon atoms of the amino acid carbon backbone
THR -159	0.33	0	0.316	0.475	0.11	0.097							THR -57 fragment of TBDMS derivatized threonine, from which a methyl group (mass m = 57) is cleaved of, contains all four carbon atoms of the amino acid carbon backbone
THR f302	0.38	0	0.353	0.526	0.121								THR -85 fragment of TBDMS derivatized threonine, from which a methyl group (mass m = 85) is cleaved of, contains all three carbon atoms of the amino acid carbon
													THR -159 fragment of TBDMS derivatized threonine, from which a methyl group (mass m = 159) is cleaved of, contains all three carbon atoms of the amino acid carbon
TYR -15	0.21	1	0.376	0.141	0.11	0.155	0.109	0.031	0.042	0.014	0.007	0.012	THR f302 fragment of TBDMS derivatized threonine contains two carbon atom of the amino acid carbon backbone
TYR -57	0.2	1	0.416	0.107	0.131	0.153	0.091	0.04	0.035	0.018	0	0.006
TYR -85	0.2	1	0.417	0.112	0.207	0.09	0.099	0.031	0.033	0.005	0.003		TYR -15 fragment of TBDMS derivatized tyrosine, from which a methyl group (mass m = 15) is cleaved of, contains all nine carbon atoms of the amino acid carbon backbone
TYR -159	0.21	1	0.416	0.101	0.213	0.089	0.099	0.036	0.032	0.007	0.005		TYR -57 fragment of TBDMS derivatized tyrosine, from which a methyl group (mass m = 57) is cleaved of, contains all nine carbon atoms of the amino acid carbon backbone
TYR f302	0.19	1	0.78	0.057	0.162								TYR -85 fragment of TBDMS derivatized tyrosine, from which a methyl group (mass m = 85) is cleaved of, contains all eight carbon atoms of the amino acid carbon backbone
													TYR -159 fragment of TBDMS derivatized tyrosine, from which a methyl group (mass m = 159) is cleaved of, contains all eight carbon atoms of the amino acid carbon backbone
VAL -15	0.19	1	0.587	0.085	0.163	0.116	0.018	0.028					TYR f302 fragment of TBDMS derivatized tyrosine contains two carbon atom of the amino acid carbon backbone
VAL -57	0.2	1	0.581	0.079	0.159	0.135	0.014	0.029
VAL -85	0.21	1	0.581	0.092	0.266	0.027	0.032						VAL -15 fragment of TBDMS derivatized valine, from which a methyl group (mass m = 15) is cleaved of, contains all five carbon atoms of the amino acid carbon backbone
VAL -159	0.22	0	0.581	0.064	0.267	0.055	0.032						VAL -57 fragment of TBDMS derivatized valine, from which a methyl group (mass m = 57) is cleaved of, contains all five carbon atoms of the amino acid carbon backbone
VAL f302	0.22	1	0.751	0.066	0.183								VAL -85 fragment of TBDMS derivatized valine, from which a methyl group (mass m = 85) is cleaved of, contains all four carbon atoms of the amino acid carbon backbone
													VAL -159 fragment of TBDMS derivatized valine, from which a methyl group (mass m = 159) is cleaved of, contains all four carbon atoms of the amino acid carbon backbone
													VAL f302 fragment of TBDMS derivatized valine contains two carbon atom of the amino acid carbon backbone

## Sheet: 0.1 mM replicate 2
FiatFlux Report
File:	0.1 mM copper - replicate 2
Notes:
Model:	Yeast
Label:	20.00% U-13C6, 0.00% 1-13C, 80.00% natural glucose
METABOLITES
mass distribution vectors of intracellular metabolites are calculated from the experimentally determined mass distribution vectors of proteinogenic amino acids
	MASS DISTRIBUTION
fragment	m+0	m+1	m+2	m+3	m+4	m+5		fractional labeling			Abbreviations
OAA1-4	0.627	0.155	0.07	0.125	0.024			0.19			OAA1-4 - oxaloacetate fragment comprising carbon atoms C1 to C4.
OAA2-4	0.652	0.163	0.136	0.049				0.19			OAA2-4 - oxaloacetate fragment comprising carbon atoms C2 to C4
OAA1-2	0.781	0.073	0.146					0.18			OAA1-2 - oxaloacetate fragment comprising carbon atoms C1 to C2
mOAA2-4	0.601	0.24	0.116	0.043				0.2			mOAA2-4 - mitochondrial oxaloacetate fragment comprising carbon atoms C2 to C4
mOAA2-3	0.723	0.176	0.101					0.19			mOAA2-3 - mitochondrial oxaloacetate fragment comprising carbon atoms C2 to C3
OGA1-5	0.471	0.215	0.203	0.079	0.024	0.008		0.2			OGA1-5 - Oxoglutaric acid fragment comprising carbon atoms C1 to C5
OGA2-5	0.568	0.171	0.204	0.038	0.02			0.19			OGA2-5 - Oxoglutaric acid fragment comprising carbon atoms C2 to C5
PEP1-3	0.749	0.066	0.033	0.152				0.2			PEP1-3 - Phosphoenolpyruvate fragment containing carbon atoms C1 to C3
PEP2-3	0.767	0.045	0.188					0.21			PEP2-3 - Phosphoenolpyruvate fragment containing carbon atoms C2 to C3
PEP1-2	0.785	0.056	0.159					0.19			PEP1-2 - Phosphoenolpyruvate fragment containing carbon atoms C1 to C2
E4P1-4	0.705	0.098	0	0.082	0.114			0.2			E4P1-4 - Erythrose phosphate fragment containing carbon atoms C1 to C4
PYR1-3	0.76	0.048	0.036	0.156				0.2			PYR1-3 - Pyruvate fragment containing carbon atoms C1 to C3
PYR2-3	0.769	0.056	0.175					0.2			PYR2-3 - Pyruvate fragment containing carbon atoms C2 to C3
PYR1-2	0.753	0.064	0.183					0.21			PYR1-2 - Pyruvate fragment containing carbon atoms C1 to C2
SER1-3	0.739	0.065	0.053	0.143				0.2			mAcCoA1-2 - mitochondrial acetyl coA fragment containing carbon atoms C1 to C2
SER2-3	0.763	0.087	0.149					0.19			mAcCoA2 - mitochondrial acetyl coA fragment containing carbon atom C2
SER1-2	0.763	0.068	0.169					0.2			cAcCoA1-2 - Cytosolic acetyl CoA fragment containing carbon atoms C1 to C2
C1	0.763	0.081	0.156					0.2			cAcCoA2 - cytosolic acetyl coA fragment containing carbon atom C2
GLY1-2	0.763	0.081	0.156					0.2
GLY2	0.808	0.192						0.19
mAcCoA1-2	0.784	0.045	0.171					0.19
mAcCoA2	0.822	0.178						0.18
cAcCoA1-2	0.724	0.161	0.115					0.2
cAcCoA2	0.821	0.179						0.18
FLUX RATIOS
			RATIO	ERROR						Abbreviations
PEP through PPP (ub)			0.28	0.047						GLC = glucose
PEP through TK (ub)			0.112	0.019						G6P = glucose - 6 - Phosphate
E4P through TK			0.462	0.022						F6P = Fructose 6 phosphate
SER from GLY			0.065	0.051						S7P = sedoheptulose 7 phosphate
GLY from SER			0.949	0.037						T3P = triose 3 phosphate
cytOAA from cytPYR			0.719	0.036						E4p = Erythrose 4 phosphate
mAcCoA from mPYR			1.086	0.055						PEP = phosphoenolpyruvate
PEP from cytOAA			0.077	0.012						PYR = Pyruvate
mOAA from anaplerosis			0.536	0.017						AccoA = Acetyl CoA
mOAA from anaplerosis (old)			0.424	0.019						CIT = Citrate
mPYR from MAL (ub)			0.083	0.035						OGA = oxoglutaric acid
mPYR from MAL (lb)			0.038	0.016						SUC = Succinic acid
Labeled CO2			0.136	0.017						MAL = Malic acid
cytOAA from rev FUM			0.205	0.043						FUM = fumaric acid
										OAA = oxaloacetic acid
										ub = upper bound
										lb = lower bound
										cyt= cytosolic
										mit = mitochondrial
AMINO ACIDS
experimentally determined mass distribution vectors of proteinogenic amino acids corrected for natural abundance of heavy isotopes and 13C dilution by the unlabeled inoculum
fragment	fraction labeling	1 = used for METAFoR analysis 0 = not used for METAFoR analysis	m+0	m+1	m+2	m+3	m+4	m+5	m+6	m+7	m+8	m+9
ALA -15	0.2	0	0.75	0.055	0.047	0.147
ALA -57	0.2	1	0.751	0.053	0.032	0.163
ALA -85	0.2	1	0.772	0.048	0.179								Abbreviations
ALA -159	0	0	1	-0.001	0								ALA -15 fragment of TBDMS derivatized alanine, from which a methyl group (mass m = 15) is cleaved of, contains all three carbon atoms of the amino acid carbon backbone
ALA f302	0.08	0	0.889	0.055	0.055								ALA -57 fragment of TBDMS derivatized alanine, from which a methyl group (mass m = 57) is cleaved of, contains all three carbon atoms of the amino acid carbon backbone
													ALA -85fragment of TBDMS derivatized alanine, from which a methyl group (mass m = 85) is cleaved of, contains two carbon atoms of the amino acid carbon backbone
ASP -15	0.19	1	0.625	0.153	0.067	0.128	0.025						ALA -159 fragment of TBDMS derivatized alanine, from which a methyl group (mass m = 159) is cleaved of, contains two carbon atoms of the amino acid carbon backbone
ASP -57	0.19	1	0.633	0.158	0.063	0.118	0.027						ALA f302 fragment of TBDMS derivatized alanine contains all two carbon atoms of the amino acid carbon backbone
ASP -85	0.18	1	0.678	0.149	0.132	0.04
ASP -159	0.19	1	0.656	0.163	0.136	0.044							ASP -15 fragment of TBDMS derivatized aspartic acid, from which a methyl group (mass m = 15) is cleaved of, contains all four carbon atoms of the amino acid carbon backbone
ASP f302	0.18	1	0.781	0.073	0.146								ASP -57 fragment of TBDMS derivatized aspartic acid, from which a methyl group (mass m = 57) is cleaved of, contains all four carbon atoms of the amino acid carbon backbone
													ASP -85 fragment of TBDMS derivatized aspartic acid, from which a methyl group (mass m = 85) is cleaved of, contains all three carbon atoms of the amino acid carbon backbone
GLU -15	0.2	1	0.439	0.256	0.191	0.082	0.024	0.005					ASP -159 fragment of TBDMS derivatized aspartic acid, from which a methyl group (mass m = 159) is cleaved of, contains all three carbon atoms of the amino acid carbon backbone
GLU -57	0.19	1	0.502	0.174	0.214	0.076	0.023	0.009					ASP f302 fragment of TBDMS derivatized aspartic acid contains all two carbon atoms of the amino acid carbon backbone
GLU -85	0.19	1	0.57	0.169	0.201	0.038	0.021
GLU -159	0.19	1	0.573	0.163	0.206	0.038	0.018						GLU -15 fragment of TBDMS derivatized glutamic acid, from which a methyl group (mass m = 15) is cleaved of, contains all five carbon atoms of the amino acid carbon backbone
GLU f302	0.17	0	0.731	0.205	0.064								GLU -57 fragment of TBDMS derivatized glutamic acid, from which a methyl group (mass m = 57) is cleaved of, contains all five carbon atoms of the amino acid carbon backbone
													GLU -85 fragment of TBDMS derivatized glutamic acid, from which a methyl group (mass m = 85) is cleaved of, contains all four carbon atoms of the amino acid carbon backbone
GLY -15	0.2	1	0.761	0.081	0.157								GLU -159 fragment of TBDMS derivatized glutamic acid, from which a methyl group (mass m = 159) is cleaved of, contains all four carbon atoms of the amino acid carbon backbone
GLY -57	0.19	1	0.765	0.081	0.153								GLU f302 fragment of TBDMS derivatized glutamic acid contains all two carbon atoms of the amino acid carbon backbone
GLY -85	0.19	1	0.808	0.192
GLY -159	0	0	1	0									GLY -15 fragment of TBDMS derivatized glycine, from which a methyl group (mass m = 15) is cleaved of, contains all two carbon atoms of the amino acid carbon backbone
													GLY -57 fragment of TBDMS derivatized glycine, from which a methyl group (mass m = 57) is cleaved of, contains all two carbon atoms of the amino acid carbon backbone
HIS -15	0.02	0	0.952	0.027	0.002	0.009	0.004	0.002	0.002				GLY -85 fragment of TBDMS derivatized glycine, from which a methyl group (mass m = 85) is cleaved of, contains one carbon atom of the amino acid carbon backbone
HIS -57	0.01	0	0.968	0.028	-0.004	0.004	0	0.001	0				GLY -159 fragment of TBDMS derivatized glycine, from which a methyl group (mass m = 159) is cleaved of, contains one carbon atom of the amino acid carbon backbone
HIS -85	0.01	0	0.963	0.023	0.004	0.003	0.002	0.004
HIS -159	0.03	0	0.922	0.034	0.008	0.03	0.003	0.002					HIS -15 fragment of TBDMS derivatized histidine, from which a methyl group (mass m = 15) is cleaved of, contains all six carbon atoms of the amino acid carbon backbone
HIS f302	0.02	0	0.966	0.024	0.009								HIS -57 fragment of TBDMS derivatized histidine, from which a methyl group (mass m = 57) is cleaved of, contains all six carbon atoms of the amino acid carbon backbone
													HIS -85 fragment of TBDMS derivatized histidine, from which a methyl group (mass m = 85) is cleaved of, contains all five carbon atoms of the amino acid carbon backbone
ILE -15	0.2	1	0.477	0.147	0.174	0.132	0.042	0.023	0.003				HIS -159 fragment of TBDMS derivatized histidine, from which a methyl group (mass m = 57) is cleaved of, contains all two carbon atoms of the amino acid carbon backbone
ILE -57	0.14	0	0.589	0.133	0.163	0.074	0.023	0.013	0.003				HIS f302 fragment of TBDMS derivatized histidine contains one carbon atom of the amino acid carbon backbone
ILE -85	0.2	1	0.489	0.173	0.226	0.073	0.029	0.008
ILE -159	0.2	1	0.498	0.156	0.237	0.069	0.029	0.008					ILE -15 fragment of TBDMS derivatized isoleucine, from which a methyl group (mass m = 15) is cleaved of, contains all six carbon atoms of the amino acid carbon backbone
ILE f302	0.25	0	0.691	0.125	0.184								ILE -57 fragment of TBDMS derivatized isoleucine, from which a methyl group (mass m = 57) is cleaved of, contains all six carbon atoms of the amino acid carbon backbone
													ILE -85 fragment of TBDMS derivatized isoleucine, from which a methyl group (mass m = 85) is cleaved of, contains all five carbon atoms of the amino acid carbon backbone
LEU -15	0.2	1	0.458	0.089	0.315	0.054	0.07	0.008	0.005				ILE -159 fragment of TBDMS derivatized isoleucine, from which a methyl group (mass m = 159) is cleaved of, contains all five carbon atoms of the amino acid carbon backbone
LEU -57	0.19	0	0.503	0.079	0.303	0.037	0.067	0.004	0.006				ILE f302 fragment of TBDMS derivatized isoleucine contains two carbon atom of the amino acid carbon backbone
LEU -85	0.2	1	0.49	0.179	0.225	0.068	0.029	0.007
LEU -159	0.2	1	0.486	0.166	0.239	0.07	0.03	0.007					LEU -15 fragment of TBDMS derivatized leucine, from which a methyl group (mass m = 15) is cleaved of, contains all six carbon atoms of the amino acid carbon backbone
LEU f302	0.38	0	0.586	0.066	0.347								LEU -57 fragment of TBDMS derivatized leucine, from which a methyl group (mass m = 57) is cleaved of, contains all six carbon atoms of the amino acid carbon backbone
													LEU -85 fragment of TBDMS derivatized leucine, from which a methyl group (mass m = 85) is cleaved of, contains all five carbon atoms of the amino acid carbon backbone
LYS -15	0.21	1	0.343	0.274	0.255	0.034	0.083	0.002	0.007				LEU -159 fragment of TBDMS derivatized leucine, from which a methyl group (mass m = 159) is cleaved of, contains all five carbon atoms of the amino acid carbon backbone
LYS -57	0.19	1	0.45	0.16	0.255	0.069	0.054	0.007	0.002				LEU f302 fragment of TBDMS derivatized leucine contains two carbon atom of the amino acid carbon backbone
LYS -85	0.22	1	0.479	0.207	0.164	0.076	0.017	0.056
LYS -159	0.2	1	0.446	0.251	0.196	0.075	0.025	0.005					LYS -15 fragment of TBDMS derivatized lysine, from which a methyl group (mass m = 15) is cleaved of, contains all six carbon atoms of the amino acid carbon backbone
LYS f302	0.18	1	0.734	0.164	0.101								LYS -57 fragment of TBDMS derivatized lysine, from which a methyl group (mass m = 57) is cleaved of, contains all six carbon atoms of the amino acid carbon backbone
													LYS -85 fragment of TBDMS derivatized lysine, from which a methyl group (mass m = 85) is cleaved of, contains all five carbon atoms of the amino acid carbon backbone
MET -15	0.44	0	0.292	0.221	0.08	0.085	0.058	0.263					LYS -159 fragment of TBDMS derivatized lysine, from which a methyl group (mass m = 159) is cleaved of, contains all five carbon atoms of the amino acid carbon backbone
MET -57	0.24	0	0.452	0.246	0.084	0.104	0.073	0.04					LYS f302 fragment of TBDMS derivatized lysine contains two carbon atom of the amino acid carbon backbone
MET -85	0.24	1	0.491	0.254	0.119	0.083	0.053
MET -159	0.31	0	0.424	0.208	0.112	0.221	0.034						MET -15 fragment of TBDMS derivatized methionine, from which a methyl group (mass m = 15) is cleaved of, contains all five carbon atoms of the amino acid carbon backbone
MET f302	0.21	0	0.668	0.238	0.093								MET -57 fragment of TBDMS derivatized methionine, from which a methyl group (mass m = 57) is cleaved of, contains all five carbon atoms of the amino acid carbon backbone
													MET -85 fragment of TBDMS derivatized methionine, from which a methyl group (mass m = 85) is cleaved of, contains all four carbon atoms of the amino acid carbon backbone
PHE -15	0.22	0	0.409	0.112	0.099	0.126	0.081	0.116	0.027	0.019	0.004	0.004	MET -159 fragment of TBDMS derivatized methionine, from which a methyl group (mass m = 159) is cleaved of, contains all four carbon atoms of the amino acid carbon backbone
PHE -57	0.2	1	0.409	0.105	0.129	0.161	0.093	0.045	0.031	0.017	0.003	0.004	MET f302 fragment of TBDMS derivatized methionine contains two carbon atom of the amino acid carbon backbone
PHE -85	0.2	1	0.41	0.113	0.209	0.091	0.097	0.035	0.033	0.005	0.004
PHE -159	0.2	1	0.423	0.102	0.212	0.088	0.099	0.033	0.033	0.004	0.004		PHE -15 fragment of TBDMS derivatized phenylalanine, from which a methyl group (mass m = 15) is cleaved of, contains all eight carbon atoms of the amino acid carbon backbone
PHE f302	0.19	1	0.783	0.058	0.159								PHE -57 fragment of TBDMS derivatized phenylalanine, from which a methyl group (mass m = 57) is cleaved of, contains all eight carbon atoms of the amino acid carbon backbone
													PHE -85 fragment of TBDMS derivatized phenylalanine, from which a methyl group (mass m = 85) is cleaved of, contains all eight carbon atoms of the amino acid carbon backbone
PRO -15	0.16	0	0.604	0.152	0.136	0.072	0.028	0.008					PHE -159 fragment of TBDMS derivatized phenylalanine, from which a methyl group (mass m = 159) is cleaved of, contains all eight carbon atoms of the amino acid carbon backbone
PRO -57	0.15	0	0.618	0.145	0.129	0.077	0.02	0.009					PHE f302 fragment of TBDMS derivatized phenylalanine contains two carbon atom of the amino acid carbon backbone
PRO -85	0.19	1	0.56	0.179	0.204	0.036	0.02
PRO -159	0.19	0	0.567	0.173	0.205	0.036	0.018						PRO -15 fragment of TBDMS derivatized proline, from which a methyl group (mass m = 15) is cleaved of, contains all five carbon atoms of the amino acid carbon backbone
PRO f302	0.16	0	0.751	0.184	0.063								PRO -57 fragment of TBDMS derivatized proline, from which a methyl group (mass m = 57) is cleaved of, contains all five carbon atoms of the amino acid carbon backbone
													PRO -85 fragment of TBDMS derivatized proline, from which a methyl group (mass m = 85) is cleaved of, contains all four carbon atoms of the amino acid carbon backbone
SER -15	0.2	1	0.738	0.068	0.048	0.144							PRO -159 fragment of TBDMS derivatized proline, from which a methyl group (mass m = 15) is cleaved of, contains all four carbon atoms of the amino acid carbon backbone
SER -57	0.2	1	0.739	0.061	0.058	0.141							PRO f302 fragment of TBDMS derivatized proline contains three carbon atom of the amino acid carbon backbone
SER -85	0.19	1	0.765	0.087	0.148
SER -159	0.19	1	0.761	0.087	0.151								SER -15 fragment of TBDMS derivatized serine, from which a methyl group (mass m = 15) is cleaved of, contains all three carbon atoms of the amino acid carbon backbone
SER f302	0.2	1	0.763	0.067	0.169								SER -57 fragment of TBDMS derivatized serine, from which a methyl group (mass m = 57) is cleaved of, contains all three carbon atoms of the amino acid carbon backbone
													SER -85 fragment of TBDMS derivatized serine, from which a methyl group (mass m = 85) is cleaved of, contains all two carbon atoms of the amino acid carbon backbone
THR -15	0.18	1	0.636	0.145	0.08	0.122	0.015						SER -159 fragment of TBDMS derivatized serine, from which a methyl group (mass m = 159) is cleaved of, contains all two carbon atoms of the amino acid carbon backbone
THR -57	0.19	1	0.617	0.166	0.067	0.125	0.024						SER f302 fragment of TBDMS derivatized serine contains two carbon atom of the amino acid carbon backbone
THR -85	0.19	1	0.638	0.188	0.137	0.036
THR -159	0.33	0	0.316	0.477	0.112	0.094							THR -15 fragment of TBDMS derivatized threonine, from which a methyl group (mass m = 15) is cleaved of, contains all four carbon atoms of the amino acid carbon backbone
THR f302	0.39	0	0.351	0.525	0.123								THR -57 fragment of TBDMS derivatized threonine, from which a methyl group (mass m = 57) is cleaved of, contains all four carbon atoms of the amino acid carbon backbone
													THR -85 fragment of TBDMS derivatized threonine, from which a methyl group (mass m = 85) is cleaved of, contains all three carbon atoms of the amino acid carbon
TYR -15	0.21	1	0.392	0.128	0.118	0.141	0.102	0.044	0.033	0.015	0.015	0.008	THR -159 fragment of TBDMS derivatized threonine, from which a methyl group (mass m = 159) is cleaved of, contains all three carbon atoms of the amino acid carbon
TYR -57	0.2	1	0.41	0.108	0.129	0.158	0.091	0.043	0.031	0.017	0.005	0.004	THR f302 fragment of TBDMS derivatized threonine contains two carbon atom of the amino acid carbon backbone
TYR -85	0.2	1	0.416	0.104	0.215	0.086	0.1	0.033	0.034	0.006	0.003
TYR -159	0.21	1	0.411	0.104	0.213	0.094	0.097	0.034	0.033	0.006	0.006		TYR -15 fragment of TBDMS derivatized tyrosine, from which a methyl group (mass m = 15) is cleaved of, contains all nine carbon atoms of the amino acid carbon backbone
TYR f302	0.19	1	0.787	0.053	0.159								TYR -57 fragment of TBDMS derivatized tyrosine, from which a methyl group (mass m = 57) is cleaved of, contains all nine carbon atoms of the amino acid carbon backbone
													TYR -85 fragment of TBDMS derivatized tyrosine, from which a methyl group (mass m = 85) is cleaved of, contains all eight carbon atoms of the amino acid carbon backbone
VAL -15	0.19	1	0.591	0.079	0.168	0.12	0.015	0.025					TYR -159 fragment of TBDMS derivatized tyrosine, from which a methyl group (mass m = 159) is cleaved of, contains all eight carbon atoms of the amino acid carbon backbone
VAL -57	0.2	1	0.588	0.073	0.163	0.131	0.014	0.03					TYR f302 fragment of TBDMS derivatized tyrosine contains two carbon atom of the amino acid carbon backbone
VAL -85	0.21	1	0.59	0.086	0.263	0.028	0.032
VAL -159	0.22	0	0.58	0.063	0.265	0.056	0.034						VAL -15 fragment of TBDMS derivatized valine, from which a methyl group (mass m = 15) is cleaved of, contains all five carbon atoms of the amino acid carbon backbone
VAL f302	0.21	1	0.753	0.064	0.182								VAL -57 fragment of TBDMS derivatized valine, from which a methyl group (mass m = 57) is cleaved of, contains all five carbon atoms of the amino acid carbon backbone
													VAL -85 fragment of TBDMS derivatized valine, from which a methyl group (mass m = 85) is cleaved of, contains all four carbon atoms of the amino acid carbon backbone
													VAL -159 fragment of TBDMS derivatized valine, from which a methyl group (mass m = 159) is cleaved of, contains all four carbon atoms of the amino acid carbon backbone
													VAL f302 fragment of TBDMS derivatized valine contains two carbon atom of the amino acid carbon backbone

## Sheet: 0.2 mM replicate 1
FiatFlux Report
File:	0.2 mM copper - replicate 1
Notes:
Model:	Yeast
Label:	20.00% U-13C6, 0.00% 1-13C, 80.00% natural glucose
METABOLITES
mass distribution vectors of intracellular metabolites are calculated from the experimentally determined mass distribution vectors of proteinogenic amino acids
	MASS DISTRIBUTION
fragment	m+0	m+1	m+2	m+3	m+4	m+5		fractional labeling
OAA2-4	0.659	0.152	0.137	0.051				0.19			Abbreviations
OAA1-2	0.763	0.083	0.154					0.2			OAA1-4 - oxaloacetate fragment comprising carbon atoms C1 to C4.
mOAA2-4	0.637	0.222	0.091	0.05				0.18			OAA2-4 - oxaloacetate fragment comprising carbon atoms C2 to C4
mOAA3-4	0.727	0.207	0.066					0.17			OAA1-2 - oxaloacetate fragment comprising carbon atoms C1 to C2
mOAA2-3	0.713	0.163	0.123					0.21			mOAA2-4 - mitochondrial oxaloacetate fragment comprising carbon atoms C2 to C4
OGA1-5	0.503	0.209	0.176	0.074	0.026	0.011		0.19			mOAA2-3 - mitochondrial oxaloacetate fragment comprising carbon atoms C2 to C3
OGA2-5	0.556	0.177	0.21	0.038	0.019			0.2			OGA1-5 - Oxoglutaric acid fragment comprising carbon atoms C1 to C5
OGA1-2	0.727	0.207	0.066					0.17			OGA2-5 - Oxoglutaric acid fragment comprising carbon atoms C2 to C5
PEP1-3	0.747	0.06	0.028	0.165				0.2			PEP1-3 - Phosphoenolpyruvate fragment containing carbon atoms C1 to C3
PEP2-3	0.766	0.044	0.19					0.21			PEP2-3 - Phosphoenolpyruvate fragment containing carbon atoms C2 to C3
PEP1-2	0.79	0.051	0.159					0.18			PEP1-2 - Phosphoenolpyruvate fragment containing carbon atoms C1 to C2
E4P1-4	0.708	0.1	0	0.081	0.11			0.2			E4P1-4 - Erythrose phosphate fragment containing carbon atoms C1 to C4
PYR1-3	0.758	0.047	0.037	0.158				0.2			PYR1-3 - Pyruvate fragment containing carbon atoms C1 to C3
PYR2-3	0.765	0.058	0.178					0.21			PYR2-3 - Pyruvate fragment containing carbon atoms C2 to C3
PYR1-2	0.758	0.065	0.177					0.21			PYR1-2 - Pyruvate fragment containing carbon atoms C1 to C2
SER1-3	0.745	0.058	0.06	0.137				0.2			mAcCoA1-2 - mitochondrial acetyl coA fragment containing carbon atoms C1 to C2
SER2-3	0.772	0.081	0.147					0.19			mAcCoA2 - mitochondrial acetyl coA fragment containing carbon atom C2
SER1-2	0.773	0.061	0.166					0.2			cAcCoA1-2 - Cytosolic acetyl CoA fragment containing carbon atoms C1 to C2
C1	0.768	0.076	0.156					0.19			cAcCoA2 - cytosolic acetyl coA fragment containing carbon atom C2
GLY1-2	0.768	0.076	0.156					0.19
GLY2	0.806	0.194						0.19
mAcCoA1-2	0.793	0.055	0.152					0.18
mAcCoA2	0.827	0.173						0.17
cAcCoA1-2	0.745	0.14	0.115					0.19
cAcCoA2	0.816	0.184						0.18
FLUX RATIOS
			RATIO	ERROR
PEP through PPP (ub)			0.242	0.047						Abbreviations
PEP through TK (ub)			0.097	0.019						GLC = glucose
E4P through TK			0.467	0.022						G6P = glucose - 6 - Phosphate
SER from GLY			0.1	0.048						F6P = Fructose 6 phosphate
GLY from SER			0.942	0.036						S7P = sedoheptulose 7 phosphate
cytOAA from cytPYR			0.804	0.039						T3P = triose 3 phosphate
mAcCoA from mPYR			0.925	0.068						E4p = Erythrose 4 phosphate
PEP from cytOAA			0.075	0.012						PEP = phosphoenolpyruvate
mOAA from anaplerosis			0.58	0.017						PYR = Pyruvate
mOAA from anaplerosis (old)			0.402	0.019						AccoA = Acetyl CoA
mPYR from MAL (ub)			0.112	0.038						CIT = Citrate
mPYR from MAL (lb)			0.047	0.016						OGA = oxoglutaric acid
Labeled CO2			0.155	0.017						SUC = Succinic acid
mOAA from rev FUM			0.158	0.065						MAL = Malic acid
cytOAA from rev FUM			0.305	0.037						FUM = fumaric acid
										OAA = oxaloacetic acid
										ub = upper bound
										lb = lower bound
										cyt= cytosolic
										mit = mitochondrial
AMINO ACIDS
experimentally determined mass distribution vectors of proteinogenic amino acids corrected for natural abundance of heavy isotopes and 13C dilution by the unlabeled inoculum
fragment	fraction labeling	1 = used for METAFoR analysis 0 = not used for METAFoR analysis	m+0	m+1	m+2	m+3	m+4	m+5	m+6	m+7	m+8	m+9
ALA -57	0.2	1	0.75	0.053	0.035	0.161
ALA -85	0.2	1	0.771	0.051	0.177								Abbreviations
ALA f302	0.1	0	0.87	0.067	0.063								ALA -15 fragment of TBDMS derivatized alanine, from which a methyl group (mass m = 15) is cleaved of, contains all three carbon atoms of the amino acid carbon backbone
													ALA -57 fragment of TBDMS derivatized alanine, from which a methyl group (mass m = 57) is cleaved of, contains all three carbon atoms of the amino acid carbon backbone
													ALA -85fragment of TBDMS derivatized alanine, from which a methyl group (mass m = 85) is cleaved of, contains two carbon atoms of the amino acid carbon backbone
ASP -15	0.19	1	0.589	0.213	0.059	0.108	0.03						ALA -159 fragment of TBDMS derivatized alanine, from which a methyl group (mass m = 159) is cleaved of, contains two carbon atoms of the amino acid carbon backbone
ASP -57	0.18	1	0.638	0.151	0.07	0.114	0.025						ALA f302 fragment of TBDMS derivatized alanine contains all two carbon atoms of the amino acid carbon backbone
ASP -85	0.18	1	0.672	0.151	0.134	0.042
ASP -159	0.19	1	0.665	0.151	0.139	0.044							ASP -15 fragment of TBDMS derivatized aspartic acid, from which a methyl group (mass m = 15) is cleaved of, contains all four carbon atoms of the amino acid carbon backbone
ASP f302	0.2	1	0.763	0.083	0.154								ASP -57 fragment of TBDMS derivatized aspartic acid, from which a methyl group (mass m = 57) is cleaved of, contains all four carbon atoms of the amino acid carbon backbone
													ASP -85 fragment of TBDMS derivatized aspartic acid, from which a methyl group (mass m = 85) is cleaved of, contains all three carbon atoms of the amino acid carbon backbone
GLU -15	0.21	1	0.394	0.322	0.178	0.069	0.024	0.011					ASP -159 fragment of TBDMS derivatized aspartic acid, from which a methyl group (mass m = 159) is cleaved of, contains all three carbon atoms of the amino acid carbon backbone
GLU -57	0.19	1	0.519	0.156	0.213	0.077	0.025	0.008					ASP f302 fragment of TBDMS derivatized aspartic acid contains all two carbon atoms of the amino acid carbon backbone
GLU -85	0.2	1	0.555	0.173	0.211	0.038	0.021
GLU -159	0.2	1	0.559	0.17	0.212	0.039	0.017						GLU -15 fragment of TBDMS derivatized glutamic acid, from which a methyl group (mass m = 15) is cleaved of, contains all five carbon atoms of the amino acid carbon backbone
GLU f302	0.17	1	0.727	0.207	0.066								GLU -57 fragment of TBDMS derivatized glutamic acid, from which a methyl group (mass m = 57) is cleaved of, contains all five carbon atoms of the amino acid carbon backbone
													GLU -85 fragment of TBDMS derivatized glutamic acid, from which a methyl group (mass m = 85) is cleaved of, contains all four carbon atoms of the amino acid carbon backbone
GLY -15	0.19	1	0.769	0.075	0.155								GLU -159 fragment of TBDMS derivatized glutamic acid, from which a methyl group (mass m = 159) is cleaved of, contains all four carbon atoms of the amino acid carbon backbone
GLY -57	0.19	1	0.766	0.077	0.156								GLU f302 fragment of TBDMS derivatized glutamic acid contains all two carbon atoms of the amino acid carbon backbone
GLY -85	0.19	1	0.806	0.193
GLY -159	0	0	1	0									GLY -15 fragment of TBDMS derivatized glycine, from which a methyl group (mass m = 15) is cleaved of, contains all two carbon atoms of the amino acid carbon backbone
													GLY -57 fragment of TBDMS derivatized glycine, from which a methyl group (mass m = 57) is cleaved of, contains all two carbon atoms of the amino acid carbon backbone
HIS -15	0.05	0	0.676	0.39	-0.084	-0.006	0.014	0.006	0.002				GLY -85 fragment of TBDMS derivatized glycine, from which a methyl group (mass m = 85) is cleaved of, contains one carbon atom of the amino acid carbon backbone
HIS -57	0.01	0	0.961	0.034	-0.004	0.006	0.001	0	0				GLY -159 fragment of TBDMS derivatized glycine, from which a methyl group (mass m = 159) is cleaved of, contains one carbon atom of the amino acid carbon backbone
HIS -85	0.02	0	0.898	0.109	-0.018	0	0.005	0.004
HIS -159	0.03	0	0.914	0.04	0.008	0.031	0.004	0.002					HIS -15 fragment of TBDMS derivatized histidine, from which a methyl group (mass m = 15) is cleaved of, contains all six carbon atoms of the amino acid carbon backbone
HIS f302	0.02	0	0.963	0.028	0.009								HIS -57 fragment of TBDMS derivatized histidine, from which a methyl group (mass m = 57) is cleaved of, contains all six carbon atoms of the amino acid carbon backbone
													HIS -85 fragment of TBDMS derivatized histidine, from which a methyl group (mass m = 85) is cleaved of, contains all five carbon atoms of the amino acid carbon backbone
ILE -15	0.2	1	0.476	0.157	0.175	0.122	0.04	0.023	0.005				HIS -159 fragment of TBDMS derivatized histidine, from which a methyl group (mass m = 57) is cleaved of, contains all two carbon atoms of the amino acid carbon backbone
ILE -57	0.14	0	0.589	0.134	0.165	0.072	0.022	0.013	0.003				HIS f302 fragment of TBDMS derivatized histidine contains one carbon atom of the amino acid carbon backbone
ILE -85	0.2	1	0.488	0.175	0.227	0.07	0.03	0.007
ILE -159	0.2	1	0.5	0.157	0.24	0.065	0.028	0.008					ILE -15 fragment of TBDMS derivatized isoleucine, from which a methyl group (mass m = 15) is cleaved of, contains all six carbon atoms of the amino acid carbon backbone
ILE f302	0.25	0	0.688	0.126	0.185								ILE -57 fragment of TBDMS derivatized isoleucine, from which a methyl group (mass m = 57) is cleaved of, contains all six carbon atoms of the amino acid carbon backbone
													ILE -85 fragment of TBDMS derivatized isoleucine, from which a methyl group (mass m = 85) is cleaved of, contains all five carbon atoms of the amino acid carbon backbone
LEU -15	0.2	1	0.458	0.096	0.311	0.052	0.068	0.009	0.004				ILE -159 fragment of TBDMS derivatized isoleucine, from which a methyl group (mass m = 159) is cleaved of, contains all five carbon atoms of the amino acid carbon backbone
LEU -57	0.19	0	0.502	0.079	0.306	0.035	0.067	0.003	0.005				ILE f302 fragment of TBDMS derivatized isoleucine contains two carbon atom of the amino acid carbon backbone
LEU -85	0.2	1	0.492	0.173	0.23	0.066	0.03	0.007
LEU -159	0.21	1	0.476	0.168	0.246	0.07	0.031	0.007					LEU -15 fragment of TBDMS derivatized leucine, from which a methyl group (mass m = 15) is cleaved of, contains all six carbon atoms of the amino acid carbon backbone
LEU f302	0.38	0	0.583	0.067	0.349								LEU -57 fragment of TBDMS derivatized leucine, from which a methyl group (mass m = 57) is cleaved of, contains all six carbon atoms of the amino acid carbon backbone
													LEU -85 fragment of TBDMS derivatized leucine, from which a methyl group (mass m = 85) is cleaved of, contains all five carbon atoms of the amino acid carbon backbone
LYS -15	0.21	1	0.409	0.213	0.248	-0.01	0.142	-0.012	0.008				LEU -159 fragment of TBDMS derivatized leucine, from which a methyl group (mass m = 159) is cleaved of, contains all five carbon atoms of the amino acid carbon backbone
LYS -57	0.19	1	0.451	0.165	0.247	0.072	0.052	0.006	0.005				LEU f302 fragment of TBDMS derivatized leucine contains two carbon atom of the amino acid carbon backbone
LYS -85	0.21	1	0.474	0.225	0.18	0.06	0.032	0.028
LYS -159	0.2	1	0.449	0.252	0.195	0.074	0.024	0.005					LYS -15 fragment of TBDMS derivatized lysine, from which a methyl group (mass m = 15) is cleaved of, contains all six carbon atoms of the amino acid carbon backbone
LYS f302	0.18	1	0.733	0.165	0.1								LYS -57 fragment of TBDMS derivatized lysine, from which a methyl group (mass m = 57) is cleaved of, contains all six carbon atoms of the amino acid carbon backbone
													LYS -85 fragment of TBDMS derivatized lysine, from which a methyl group (mass m = 85) is cleaved of, contains all five carbon atoms of the amino acid carbon backbone
MET -15	0.3	0	0.419	0.223	0.069	0.108	0.106	0.073					LYS -159 fragment of TBDMS derivatized lysine, from which a methyl group (mass m = 159) is cleaved of, contains all five carbon atoms of the amino acid carbon backbone
MET -57	0.2	1	0.513	0.243	0.073	0.099	0.057	0.014					LYS f302 fragment of TBDMS derivatized lysine contains two carbon atom of the amino acid carbon backbone
MET -85	0.19	1	0.543	0.237	0.133	0.068	0.018
MET -159	0.22	1	0.514	0.24	0.126	0.102	0.018						MET -15 fragment of TBDMS derivatized methionine, from which a methyl group (mass m = 15) is cleaved of, contains all five carbon atoms of the amino acid carbon backbone
MET f302	0.29	0	0.547	0.319	0.134								MET -57 fragment of TBDMS derivatized methionine, from which a methyl group (mass m = 57) is cleaved of, contains all five carbon atoms of the amino acid carbon backbone
													MET -85 fragment of TBDMS derivatized methionine, from which a methyl group (mass m = 85) is cleaved of, contains all four carbon atoms of the amino acid carbon backbone
PHE -15	0.22	0	0.401	0.095	0.112	0.139	0.08	0.11	0.036	0.017	0.004	0.004	MET -159 fragment of TBDMS derivatized methionine, from which a methyl group (mass m = 159) is cleaved of, contains all four carbon atoms of the amino acid carbon backbone
PHE -57	0.2	1	0.405	0.105	0.131	0.161	0.095	0.045	0.032	0.017	0.003	0.004	MET f302 fragment of TBDMS derivatized methionine contains two carbon atom of the amino acid carbon backbone
PHE -85	0.21	1	0.403	0.117	0.212	0.091	0.098	0.034	0.033	0.005	0.004
PHE -159	0.2	1	0.424	0.103	0.214	0.087	0.097	0.031	0.032	0.004	0.004		PHE -15 fragment of TBDMS derivatized phenylalanine, from which a methyl group (mass m = 15) is cleaved of, contains all eight carbon atoms of the amino acid carbon backbone
PHE f302	0.18	1	0.794	0.047	0.158								PHE -57 fragment of TBDMS derivatized phenylalanine, from which a methyl group (mass m = 57) is cleaved of, contains all eight carbon atoms of the amino acid carbon backbone
													PHE -85 fragment of TBDMS derivatized phenylalanine, from which a methyl group (mass m = 85) is cleaved of, contains all eight carbon atoms of the amino acid carbon backbone
PRO -15	0.17	1	0.595	0.148	0.137	0.075	0.029	0.014					PHE -159 fragment of TBDMS derivatized phenylalanine, from which a methyl group (mass m = 159) is cleaved of, contains all eight carbon atoms of the amino acid carbon backbone
PRO -57	0.15	0	0.623	0.137	0.128	0.081	0.021	0.01					PHE f302 fragment of TBDMS derivatized phenylalanine contains two carbon atom of the amino acid carbon backbone
PRO -85	0.19	1	0.554	0.186	0.205	0.036	0.017
PRO -159	0.19	0	0.565	0.176	0.203	0.036	0.019						PRO -15 fragment of TBDMS derivatized proline, from which a methyl group (mass m = 15) is cleaved of, contains all five carbon atoms of the amino acid carbon backbone
PRO f302	0.12	0	0.808	0.136	0.056								PRO -57 fragment of TBDMS derivatized proline, from which a methyl group (mass m = 57) is cleaved of, contains all five carbon atoms of the amino acid carbon backbone
													PRO -85 fragment of TBDMS derivatized proline, from which a methyl group (mass m = 85) is cleaved of, contains all four carbon atoms of the amino acid carbon backbone
SER -15	0.2	1	0.74	0.057	0.061	0.14							PRO -159 fragment of TBDMS derivatized proline, from which a methyl group (mass m = 15) is cleaved of, contains all four carbon atoms of the amino acid carbon backbone
SER -57	0.19	1	0.748	0.058	0.059	0.133							PRO f302 fragment of TBDMS derivatized proline contains three carbon atom of the amino acid carbon backbone
SER -85	0.19	1	0.773	0.081	0.145
SER -159	0.19	1	0.77	0.081	0.149								SER -15 fragment of TBDMS derivatized serine, from which a methyl group (mass m = 15) is cleaved of, contains all three carbon atoms of the amino acid carbon backbone
SER f302	0.2	1	0.773	0.06	0.166								SER -57 fragment of TBDMS derivatized serine, from which a methyl group (mass m = 57) is cleaved of, contains all three carbon atoms of the amino acid carbon backbone
													SER -85 fragment of TBDMS derivatized serine, from which a methyl group (mass m = 85) is cleaved of, contains all two carbon atoms of the amino acid carbon backbone
THR -15	0.19	1	0.616	0.171	0.062	0.124	0.026						SER -159 fragment of TBDMS derivatized serine, from which a methyl group (mass m = 159) is cleaved of, contains all two carbon atoms of the amino acid carbon backbone
THR -57	0.19	1	0.632	0.154	0.066	0.123	0.024						SER f302 fragment of TBDMS derivatized serine contains two carbon atom of the amino acid carbon backbone
THR -85	0.19	1	0.667	0.15	0.14	0.042
THR -159	0.33	0	0.321	0.472	0.112	0.095							THR -15 fragment of TBDMS derivatized threonine, from which a methyl group (mass m = 15) is cleaved of, contains all four carbon atoms of the amino acid carbon backbone
THR f302	0.38	0	0.357	0.52	0.122								THR -57 fragment of TBDMS derivatized threonine, from which a methyl group (mass m = 57) is cleaved of, contains all four carbon atoms of the amino acid carbon backbone
													THR -85 fragment of TBDMS derivatized threonine, from which a methyl group (mass m = 85) is cleaved of, contains all three carbon atoms of the amino acid carbon
TYR -15	0.21	1	0.398	0.127	0.114	0.161	0.091	0.042	0.031	0.021	0.005	0.007	THR -159 fragment of TBDMS derivatized threonine, from which a methyl group (mass m = 159) is cleaved of, contains all three carbon atoms of the amino acid carbon
TYR -57	0.2	1	0.412	0.106	0.13	0.161	0.089	0.042	0.03	0.018	0.005	0.004	THR f302 fragment of TBDMS derivatized threonine contains two carbon atom of the amino acid carbon backbone
TYR -85	0.21	1	0.41	0.107	0.215	0.092	0.094	0.034	0.035	0.006	0.004
TYR -159	0.2	1	0.424	0.098	0.215	0.087	0.095	0.034	0.033	0.005	0.006		TYR -15 fragment of TBDMS derivatized tyrosine, from which a methyl group (mass m = 15) is cleaved of, contains all nine carbon atoms of the amino acid carbon backbone
TYR f302	0.19	1	0.785	0.054	0.16								TYR -57 fragment of TBDMS derivatized tyrosine, from which a methyl group (mass m = 57) is cleaved of, contains all nine carbon atoms of the amino acid carbon backbone
													TYR -85 fragment of TBDMS derivatized tyrosine, from which a methyl group (mass m = 85) is cleaved of, contains all eight carbon atoms of the amino acid carbon backbone
VAL -15	0.2	1	0.585	0.077	0.172	0.124	0.016	0.026					TYR -159 fragment of TBDMS derivatized tyrosine, from which a methyl group (mass m = 159) is cleaved of, contains all eight carbon atoms of the amino acid carbon backbone
VAL -57	0.2	1	0.584	0.075	0.162	0.134	0.013	0.03					TYR f302 fragment of TBDMS derivatized tyrosine contains two carbon atom of the amino acid carbon backbone
VAL -85	0.21	1	0.585	0.088	0.266	0.029	0.031
VAL -159	0.22	0	0.58	0.063	0.266	0.056	0.034						VAL -15 fragment of TBDMS derivatized valine, from which a methyl group (mass m = 15) is cleaved of, contains all five carbon atoms of the amino acid carbon backbone
VAL f302	0.21	1	0.758	0.065	0.177								VAL -57 fragment of TBDMS derivatized valine, from which a methyl group (mass m = 57) is cleaved of, contains all five carbon atoms of the amino acid carbon backbone
													VAL -85 fragment of TBDMS derivatized valine, from which a methyl group (mass m = 85) is cleaved of, contains all four carbon atoms of the amino acid carbon backbone
													VAL -159 fragment of TBDMS derivatized valine, from which a methyl group (mass m = 159) is cleaved of, contains all four carbon atoms of the amino acid carbon backbone
													VAL f302 fragment of TBDMS derivatized valine contains two carbon atom of the amino acid carbon backbone

## Sheet: 0.2 mM replicate 2
FiatFlux Report
File:	0.2 mM copper - replicate 2
Notes:
Model:	Yeast
Label:	20.00% U-13C6, 0.00% 1-13C, 80.00% natural glucose
METABOLITES
mass distribution vectors of intracellular metabolites are calculated from the experimentally determined mass distribution vectors of proteinogenic amino acids
	MASS DISTRIBUTION
fragment	m+0	m+1	m+2	m+3	m+4	m+5		fractional labeling		Abbreviations
OAA1-4	0.629	0.152	0.068	0.122	0.03			0.19		OAA1-4 - oxaloacetate fragment comprising carbon atoms C1 to C4.
OAA2-4	0.663	0.153	0.139	0.045				0.19		OAA2-4 - oxaloacetate fragment comprising carbon atoms C2 to C4
OAA1-2	0.771	0.075	0.154					0.19		OAA1-2 - oxaloacetate fragment comprising carbon atoms C1 to C2
mOAA2-4	0.578	0.28	0.114	0.028				0.2		mOAA2-4 - mitochondrial oxaloacetate fragment comprising carbon atoms C2 to C4
mOAA3-4	0.741	0.191	0.069					0.16		mOAA2-3 - mitochondrial oxaloacetate fragment comprising carbon atoms C2 to C3
mOAA2-3	0.725	0.168	0.107					0.19		OGA1-5 - Oxoglutaric acid fragment comprising carbon atoms C1 to C5
OGA1-5	0.454	0.244	0.195	0.07	0.027	0.01		0.2		OGA2-5 - Oxoglutaric acid fragment comprising carbon atoms C2 to C5
OGA2-5	0.566	0.174	0.202	0.04	0.018			0.19		PEP1-3 - Phosphoenolpyruvate fragment containing carbon atoms C1 to C3
OGA1-2	0.741	0.191	0.069					0.16		PEP2-3 - Phosphoenolpyruvate fragment containing carbon atoms C2 to C3
PEP1-3	0.714	0.116	0.023	0.146				0.2		PEP1-2 - Phosphoenolpyruvate fragment containing carbon atoms C1 to C2
PEP2-3	0.775	0.036	0.189					0.21		E4P1-4 - Erythrose phosphate fragment containing carbon atoms C1 to C4
PEP1-2	0.787	0.056	0.157					0.18		PYR1-3 - Pyruvate fragment containing carbon atoms C1 to C3
E4P1-4	0.692	0.115	0	0.079	0.114			0.2		PYR2-3 - Pyruvate fragment containing carbon atoms C2 to C3
PYR1-3	0.762	0.049	0.032	0.157				0.2		PYR1-2 - Pyruvate fragment containing carbon atoms C1 to C2
PYR2-3	0.767	0.056	0.177					0.2		mAcCoA1-2 - mitochondrial acetyl coA fragment containing carbon atoms C1 to C2
PYR1-2	0.754	0.061	0.186					0.22		mAcCoA2 - mitochondrial acetyl coA fragment containing carbon atom C2
SER1-3	0.735	0.077	0.052	0.137				0.2		cAcCoA1-2 - Cytosolic acetyl CoA fragment containing carbon atoms C1 to C2
SER2-3	0.772	0.086	0.142					0.19		cAcCoA2 - cytosolic acetyl coA fragment containing carbon atom C2
SER1-2	0.772	0.063	0.165					0.2
C1	0.762	0.077	0.161					0.2
GLY1-2	0.762	0.077	0.161					0.2
GLY2	0.811	0.189						0.19
mAcCoA1-2	0.79	0.041	0.169					0.19
mAcCoA2	0.823	0.177						0.18
cAcCoA1-2	0.748	0.132	0.12					0.19
cAcCoA2	0.79	0.21						0.21
FLUX RATIOS
			RATIO	ERROR						Abbreviations
PEP through PPP (ub)			0.282	0.047						GLC = glucose
PEP through TK (ub)			0.113	0.019						G6P = glucose - 6 - Phosphate
E4P through TK			0.508	0.022						F6P = Fructose 6 phosphate
GLY from SER			0.948	0.036						S7P = sedoheptulose 7 phosphate
cytOAA from cytPYR			0.523	0.04						T3P = triose 3 phosphate
mAcCoA from mPYR			1.123	0.079						E4p = Erythrose 4 phosphate
PEP from cytOAA			0.047	0.013						PEP = phosphoenolpyruvate
mOAA from anaplerosis			0.547	0.017						PYR = Pyruvate
mOAA from anaplerosis (old)			0.408	0.019						AccoA = Acetyl CoA
mPYR from MAL (ub)			0.155	0.035						CIT = Citrate
mPYR from MAL (lb)			0.07	0.015						OGA = oxoglutaric acid
Labeled CO2			0.077	0.014						SUC = Succinic acid
cytOAA from rev FUM			0.55	0.046						MAL = Malic acid
										FUM = fumaric acid
										OAA = oxaloacetic acid
										ub = upper bound
										lb = lower bound
										cyt= cytosolic
										mit = mitochondrial
AMINO ACIDS
experimentally determined mass distribution vectors of proteinogenic amino acids corrected for natural abundance of heavy isotopes and 13C dilution by the unlabeled inoculum
fragment	fraction labeling	1 = used for METAFoR analysis 0 = not used for METAFoR analysis	m+0	m+1	m+2	m+3	m+4	m+5	m+6	m+7	m+8	m+9
ALA -15	0.2	0	0.744	0.056	0.052	0.147
ALA -57	0.2	1	0.75	0.055	0.032	0.162							Abbreviations
ALA -85	0.21	1	0.769	0.048	0.183								ALA -15 fragment of TBDMS derivatized alanine, from which a methyl group (mass m = 15) is cleaved of, contains all three carbon atoms of the amino acid carbon backbone
ALA f302	0.09	0	0.882	0.057	0.06								ALA -57 fragment of TBDMS derivatized alanine, from which a methyl group (mass m = 57) is cleaved of, contains all three carbon atoms of the amino acid carbon backbone
													ALA -85fragment of TBDMS derivatized alanine, from which a methyl group (mass m = 85) is cleaved of, contains two carbon atoms of the amino acid carbon backbone
													ALA -159 fragment of TBDMS derivatized alanine, from which a methyl group (mass m = 159) is cleaved of, contains two carbon atoms of the amino acid carbon backbone
ASP -15	0.19	1	0.637	0.148	0.069	0.118	0.026						ALA f302 fragment of TBDMS derivatized alanine contains all two carbon atoms of the amino acid carbon backbone
ASP -57	0.19	1	0.636	0.151	0.066	0.122	0.023
ASP -85	0.18	1	0.676	0.152	0.133	0.037							ASP -15 fragment of TBDMS derivatized aspartic acid, from which a methyl group (mass m = 15) is cleaved of, contains all four carbon atoms of the amino acid carbon backbone
ASP -159	0.19	1	0.665	0.148	0.144	0.042							ASP -57 fragment of TBDMS derivatized aspartic acid, from which a methyl group (mass m = 57) is cleaved of, contains all four carbon atoms of the amino acid carbon backbone
ASP f302	0.19	1	0.771	0.075	0.154								ASP -85 fragment of TBDMS derivatized aspartic acid, from which a methyl group (mass m = 85) is cleaved of, contains all three carbon atoms of the amino acid carbon backbone
													ASP -159 fragment of TBDMS derivatized aspartic acid, from which a methyl group (mass m = 159) is cleaved of, contains all three carbon atoms of the amino acid carbon backbone
GLU -15	0.2	1	0.444	0.257	0.193	0.069	0.027	0.009					ASP f302 fragment of TBDMS derivatized aspartic acid contains all two carbon atoms of the amino acid carbon backbone
GLU -57	0.2	1	0.464	0.23	0.198	0.071	0.026	0.01
GLU -85	0.19	1	0.566	0.173	0.199	0.043	0.017						GLU -15 fragment of TBDMS derivatized glutamic acid, from which a methyl group (mass m = 15) is cleaved of, contains all five carbon atoms of the amino acid carbon backbone
GLU -159	0.19	1	0.572	0.167	0.201	0.04	0.018						GLU -57 fragment of TBDMS derivatized glutamic acid, from which a methyl group (mass m = 57) is cleaved of, contains all five carbon atoms of the amino acid carbon backbone
GLU f302	0.16	1	0.74	0.191	0.068								GLU -85 fragment of TBDMS derivatized glutamic acid, from which a methyl group (mass m = 85) is cleaved of, contains all four carbon atoms of the amino acid carbon backbone
													GLU -159 fragment of TBDMS derivatized glutamic acid, from which a methyl group (mass m = 159) is cleaved of, contains all four carbon atoms of the amino acid carbon backbone
GLY -15	0.2	1	0.757	0.075	0.167								GLU f302 fragment of TBDMS derivatized glutamic acid contains all two carbon atoms of the amino acid carbon backbone
GLY -57	0.19	1	0.766	0.078	0.155
GLY -85	0.19	1	0.81	0.189									GLY -15 fragment of TBDMS derivatized glycine, from which a methyl group (mass m = 15) is cleaved of, contains all two carbon atoms of the amino acid carbon backbone
GLY -159	0	0	1	0									GLY -57 fragment of TBDMS derivatized glycine, from which a methyl group (mass m = 57) is cleaved of, contains all two carbon atoms of the amino acid carbon backbone
													GLY -85 fragment of TBDMS derivatized glycine, from which a methyl group (mass m = 85) is cleaved of, contains one carbon atom of the amino acid carbon backbone
HIS -15	0.02	0	0.935	0.048	-0.003	0.007	0.002	0.006	0.003				GLY -159 fragment of TBDMS derivatized glycine, from which a methyl group (mass m = 159) is cleaved of, contains one carbon atom of the amino acid carbon backbone
HIS -57	0.01	0	0.951	0.053	-0.011	0.002	0.002	0.001	0
HIS -85	0.01	0	0.968	0.021	-0.005	0.006	0.004	0.004					HIS -15 fragment of TBDMS derivatized histidine, from which a methyl group (mass m = 15) is cleaved of, contains all six carbon atoms of the amino acid carbon backbone
HIS -159	0.03	0	0.92	0.038	0.008	0.027	0.004	0.002					HIS -57 fragment of TBDMS derivatized histidine, from which a methyl group (mass m = 57) is cleaved of, contains all six carbon atoms of the amino acid carbon backbone
HIS f302	0.01	0	0.973	0.024	0.002								HIS -85 fragment of TBDMS derivatized histidine, from which a methyl group (mass m = 85) is cleaved of, contains all five carbon atoms of the amino acid carbon backbone
													HIS -159 fragment of TBDMS derivatized histidine, from which a methyl group (mass m = 57) is cleaved of, contains all two carbon atoms of the amino acid carbon backbone
ILE -15	0.2	1	0.484	0.148	0.166	0.13	0.039	0.025	0.005				HIS f302 fragment of TBDMS derivatized histidine contains one carbon atom of the amino acid carbon backbone
ILE -57	0.14	0	0.583	0.137	0.162	0.077	0.023	0.013	0.003
ILE -85	0.2	1	0.493	0.167	0.231	0.071	0.029	0.008					ILE -15 fragment of TBDMS derivatized isoleucine, from which a methyl group (mass m = 15) is cleaved of, contains all six carbon atoms of the amino acid carbon backbone
ILE -159	0.2	1	0.5	0.154	0.241	0.067	0.029	0.008					ILE -57 fragment of TBDMS derivatized isoleucine, from which a methyl group (mass m = 57) is cleaved of, contains all six carbon atoms of the amino acid carbon backbone
ILE f302	0.25	0	0.685	0.131	0.183								ILE -85 fragment of TBDMS derivatized isoleucine, from which a methyl group (mass m = 85) is cleaved of, contains all five carbon atoms of the amino acid carbon backbone
													ILE -159 fragment of TBDMS derivatized isoleucine, from which a methyl group (mass m = 159) is cleaved of, contains all five carbon atoms of the amino acid carbon backbone
LEU -15	0.2	1	0.461	0.088	0.316	0.052	0.069	0.007	0.005				ILE f302 fragment of TBDMS derivatized isoleucine contains two carbon atom of the amino acid carbon backbone
LEU -57	0.19	0	0.501	0.08	0.307	0.034	0.068	0.003	0.005
LEU -85	0.2	1	0.491	0.177	0.232	0.063	0.028	0.007					LEU -15 fragment of TBDMS derivatized leucine, from which a methyl group (mass m = 15) is cleaved of, contains all six carbon atoms of the amino acid carbon backbone
LEU -159	0.2	1	0.478	0.17	0.243	0.07	0.03	0.007					LEU -57 fragment of TBDMS derivatized leucine, from which a methyl group (mass m = 57) is cleaved of, contains all six carbon atoms of the amino acid carbon backbone
LEU f302	0.38	0	0.582	0.067	0.35								LEU -85 fragment of TBDMS derivatized leucine, from which a methyl group (mass m = 85) is cleaved of, contains all five carbon atoms of the amino acid carbon backbone
													LEU -159 fragment of TBDMS derivatized leucine, from which a methyl group (mass m = 159) is cleaved of, contains all five carbon atoms of the amino acid carbon backbone
LYS -15	0.2	1	0.429	0.17	0.269	0.044	0.081	0.004	0.001				LEU f302 fragment of TBDMS derivatized leucine contains two carbon atom of the amino acid carbon backbone
LYS -57	0.19	1	0.45	0.167	0.252	0.066	0.053	0.008	0.003
LYS -85	0.24	0	0.403	0.269	0.17	0.068	0.038	0.049					LYS -15 fragment of TBDMS derivatized lysine, from which a methyl group (mass m = 15) is cleaved of, contains all six carbon atoms of the amino acid carbon backbone
LYS -159	0.2	1	0.451	0.245	0.198	0.073	0.026	0.005					LYS -57 fragment of TBDMS derivatized lysine, from which a methyl group (mass m = 57) is cleaved of, contains all six carbon atoms of the amino acid carbon backbone
LYS f302	0.18	1	0.737	0.163	0.099								LYS -85 fragment of TBDMS derivatized lysine, from which a methyl group (mass m = 85) is cleaved of, contains all five carbon atoms of the amino acid carbon backbone
													LYS -159 fragment of TBDMS derivatized lysine, from which a methyl group (mass m = 159) is cleaved of, contains all five carbon atoms of the amino acid carbon backbone
MET -15	0.39	0	0.351	0.225	0.036	0.125	0.029	0.232					LYS f302 fragment of TBDMS derivatized lysine contains two carbon atom of the amino acid carbon backbone
MET -57	0.22	1	0.48	0.246	0.078	0.096	0.067	0.031
MET -85	0.22	1	0.508	0.257	0.12	0.076	0.036						MET -15 fragment of TBDMS derivatized methionine, from which a methyl group (mass m = 15) is cleaved of, contains all five carbon atoms of the amino acid carbon backbone
MET -159	0.25	0	0.477	0.233	0.114	0.146	0.029						MET -57 fragment of TBDMS derivatized methionine, from which a methyl group (mass m = 57) is cleaved of, contains all five carbon atoms of the amino acid carbon backbone
MET f302	0.25	0	0.623	0.255	0.121								MET -85 fragment of TBDMS derivatized methionine, from which a methyl group (mass m = 85) is cleaved of, contains all four carbon atoms of the amino acid carbon backbone
													MET -159 fragment of TBDMS derivatized methionine, from which a methyl group (mass m = 159) is cleaved of, contains all four carbon atoms of the amino acid carbon backbone
PHE -15	0.21	0	0.421	0.105	0.103	0.125	0.075	0.112	0.032	0.016	0.004	0.005	MET f302 fragment of TBDMS derivatized methionine contains two carbon atom of the amino acid carbon backbone
PHE -57	0.2	1	0.409	0.105	0.129	0.163	0.093	0.044	0.03	0.016	0.004	0.004
PHE -85	0.2	1	0.41	0.116	0.208	0.091	0.096	0.034	0.032	0.006	0.004		PHE -15 fragment of TBDMS derivatized phenylalanine, from which a methyl group (mass m = 15) is cleaved of, contains all eight carbon atoms of the amino acid carbon backbone
PHE -159	0.2	1	0.42	0.102	0.212	0.089	0.1	0.031	0.034	0.004	0.005		PHE -57 fragment of TBDMS derivatized phenylalanine, from which a methyl group (mass m = 57) is cleaved of, contains all eight carbon atoms of the amino acid carbon backbone
PHE f302	0.19	1	0.78	0.062	0.158								PHE -85 fragment of TBDMS derivatized phenylalanine, from which a methyl group (mass m = 85) is cleaved of, contains all eight carbon atoms of the amino acid carbon backbone
													PHE -159 fragment of TBDMS derivatized phenylalanine, from which a methyl group (mass m = 159) is cleaved of, contains all eight carbon atoms of the amino acid carbon backbone
PRO -15	0.16	0	0.601	0.144	0.138	0.083	0.027	0.006					PHE f302 fragment of TBDMS derivatized phenylalanine contains two carbon atom of the amino acid carbon backbone
PRO -57	0.15	0	0.621	0.143	0.128	0.076	0.021	0.009
PRO -85	0.19	1	0.56	0.181	0.203	0.036	0.018						PRO -15 fragment of TBDMS derivatized proline, from which a methyl group (mass m = 15) is cleaved of, contains all five carbon atoms of the amino acid carbon backbone
PRO -159	0.19	0	0.562	0.175	0.206	0.038	0.018						PRO -57 fragment of TBDMS derivatized proline, from which a methyl group (mass m = 57) is cleaved of, contains all five carbon atoms of the amino acid carbon backbone
PRO f302	0.14	0	0.77	0.174	0.055								PRO -85 fragment of TBDMS derivatized proline, from which a methyl group (mass m = 85) is cleaved of, contains all four carbon atoms of the amino acid carbon backbone
													PRO -159 fragment of TBDMS derivatized proline, from which a methyl group (mass m = 15) is cleaved of, contains all four carbon atoms of the amino acid carbon backbone
SER -15	0.2	1	0.737	0.075	0.049	0.137							PRO f302 fragment of TBDMS derivatized proline contains three carbon atom of the amino acid carbon backbone
SER -57	0.2	1	0.732	0.078	0.053	0.136
SER -85	0.18	1	0.775	0.086	0.138								SER -15 fragment of TBDMS derivatized serine, from which a methyl group (mass m = 15) is cleaved of, contains all three carbon atoms of the amino acid carbon backbone
SER -159	0.19	1	0.768	0.086	0.146								SER -57 fragment of TBDMS derivatized serine, from which a methyl group (mass m = 57) is cleaved of, contains all three carbon atoms of the amino acid carbon backbone
SER f302	0.2	1	0.772	0.063	0.164								SER -85 fragment of TBDMS derivatized serine, from which a methyl group (mass m = 85) is cleaved of, contains all two carbon atoms of the amino acid carbon backbone
													SER -159 fragment of TBDMS derivatized serine, from which a methyl group (mass m = 159) is cleaved of, contains all two carbon atoms of the amino acid carbon backbone
THR -15	0.19	1	0.626	0.156	0.073	0.119	0.025						SER f302 fragment of TBDMS derivatized serine contains two carbon atom of the amino acid carbon backbone
THR -57	0.19	1	0.621	0.16	0.071	0.124	0.023
THR -85	0.18	1	0.663	0.158	0.14	0.037							THR -15 fragment of TBDMS derivatized threonine, from which a methyl group (mass m = 15) is cleaved of, contains all four carbon atoms of the amino acid carbon backbone
THR -159	0.33	0	0.318	0.469	0.118	0.094							THR -57 fragment of TBDMS derivatized threonine, from which a methyl group (mass m = 57) is cleaved of, contains all four carbon atoms of the amino acid carbon backbone
THR f302	0.39	0	0.353	0.516	0.13								THR -85 fragment of TBDMS derivatized threonine, from which a methyl group (mass m = 85) is cleaved of, contains all three carbon atoms of the amino acid carbon
													THR -159 fragment of TBDMS derivatized threonine, from which a methyl group (mass m = 159) is cleaved of, contains all three carbon atoms of the amino acid carbon
TYR -15	0.21	1	0.315	0.229	0.107	0.148	0.094	0.042	0.034	0.016	0.007	0.005	THR f302 fragment of TBDMS derivatized threonine contains two carbon atom of the amino acid carbon backbone
TYR -57	0.2	1	0.423	0.095	0.129	0.157	0.093	0.042	0.033	0.015	0.004	0.005
TYR -85	0.21	1	0.412	0.106	0.212	0.088	0.102	0.034	0.034	0.006	0.005		TYR -15 fragment of TBDMS derivatized tyrosine, from which a methyl group (mass m = 15) is cleaved of, contains all nine carbon atoms of the amino acid carbon backbone
TYR -159	0.21	1	0.418	0.101	0.206	0.092	0.101	0.034	0.034	0.007	0.005		TYR -57 fragment of TBDMS derivatized tyrosine, from which a methyl group (mass m = 57) is cleaved of, contains all nine carbon atoms of the amino acid carbon backbone
TYR f302	0.18	1	0.794	0.05	0.155								TYR -85 fragment of TBDMS derivatized tyrosine, from which a methyl group (mass m = 85) is cleaved of, contains all eight carbon atoms of the amino acid carbon backbone
													TYR -159 fragment of TBDMS derivatized tyrosine, from which a methyl group (mass m = 159) is cleaved of, contains all eight carbon atoms of the amino acid carbon backbone
VAL -15	0.19	1	0.597	0.077	0.164	0.121	0.018	0.021					TYR f302 fragment of TBDMS derivatized tyrosine contains two carbon atom of the amino acid carbon backbone
VAL -57	0.2	1	0.587	0.075	0.16	0.135	0.013	0.03
VAL -85	0.21	1	0.587	0.087	0.266	0.027	0.032						VAL -15 fragment of TBDMS derivatized valine, from which a methyl group (mass m = 15) is cleaved of, contains all five carbon atoms of the amino acid carbon backbone
VAL -159	0.23	0	0.578	0.063	0.268	0.055	0.034						VAL -57 fragment of TBDMS derivatized valine, from which a methyl group (mass m = 57) is cleaved of, contains all five carbon atoms of the amino acid carbon backbone
VAL f302	0.22	1	0.754	0.06	0.185								VAL -85 fragment of TBDMS derivatized valine, from which a methyl group (mass m = 85) is cleaved of, contains all four carbon atoms of the amino acid carbon backbone
													VAL -159 fragment of TBDMS derivatized valine, from which a methyl group (mass m = 159) is cleaved of, contains all four carbon atoms of the amino acid carbon backbone
													VAL f302 fragment of TBDMS derivatized valine contains two carbon atom of the amino acid carbon backbone

## Sheet: 0.3 mM replicate 1
FiatFlux Report
File:	0.3 mM copper - replicate 1
Notes:
Model:	Yeast
Label:	20.00% U-13C6, 0.00% 1-13C, 80.00% natural glucose
METABOLITES
mass distribution vectors of intracellular metabolites are calculated from the experimentally determined mass distribution vectors of proteinogenic amino acids
	MASS DISTRIBUTION
fragment	m+0	m+1	m+2	m+3	m+4	m+5		fractional labeling
OAA1-4	0.623	0.162	0.066	0.123	0.025			0.19			Abbreviations
OAA2-4	0.658	0.16	0.14	0.042				0.19			OAA1-4 - oxaloacetate fragment comprising carbon atoms C1 to C4.
OAA1-2	0.762	0.086	0.153					0.2			OAA2-4 - oxaloacetate fragment comprising carbon atoms C2 to C4
mOAA2-4	0.656	0.157	0.129	0.058				0.2			OAA1-2 - oxaloacetate fragment comprising carbon atoms C1 to C2
mOAA2-3	0.714	0.171	0.115					0.2			mOAA2-4 - mitochondrial oxaloacetate fragment comprising carbon atoms C2 to C4
OGA1-5	0.513	0.163	0.213	0.077	0.024	0.01		0.19			mOAA2-3 - mitochondrial oxaloacetate fragment comprising carbon atoms C2 to C3
OGA2-5	0.558	0.177	0.208	0.04	0.017			0.2			OGA1-5 - Oxoglutaric acid fragment comprising carbon atoms C1 to C5
PEP1-3	0.775	0.021	0.037	0.167				0.2			OGA2-5 - Oxoglutaric acid fragment comprising carbon atoms C2 to C5
PEP2-3	0.774	0.044	0.182					0.2			PEP1-3 - Phosphoenolpyruvate fragment containing carbon atoms C1 to C3
PEP1-2	0.785	0.054	0.16					0.19			PEP2-3 - Phosphoenolpyruvate fragment containing carbon atoms C2 to C3
E4P1-4	0.69	0.108	0.012	0.081	0.108			0.2			PEP1-2 - Phosphoenolpyruvate fragment containing carbon atoms C1 to C2
PYR1-3	0.756	0.051	0.035	0.157				0.2			E4P1-4 - Erythrose phosphate fragment containing carbon atoms C1 to C4
PYR2-3	0.766	0.056	0.177					0.21			PYR1-3 - Pyruvate fragment containing carbon atoms C1 to C3
PYR1-2	0.747	0.067	0.186					0.22			PYR2-3 - Pyruvate fragment containing carbon atoms C2 to C3
SER1-3	0.735	0.07	0.062	0.133				0.2			PYR1-2 - Pyruvate fragment containing carbon atoms C1 to C2
SER2-3	0.772	0.081	0.146					0.19			mAcCoA1-2 - mitochondrial acetyl coA fragment containing carbon atoms C1 to C2
SER1-2	0.772	0.064	0.164					0.2			mAcCoA2 - mitochondrial acetyl coA fragment containing carbon atom C2
C1	0.774	0.069	0.157					0.19			cAcCoA1-2 - Cytosolic acetyl CoA fragment containing carbon atoms C1 to C2
GLY1-2	0.774	0.069	0.157					0.19			cAcCoA2 - cytosolic acetyl coA fragment containing carbon atom C2
GLY2	0.819	0.181						0.18
mAcCoA1-2	0.783	0.061	0.156					0.19
mAcCoA2	0.828	0.172						0.17
cAcCoA1-2	0.73	0.167	0.103					0.19
cAcCoA2	0.812	0.188						0.19
FLUX RATIOS
			RATIO	ERROR							Abbreviations
PEP through PPP (ub)			0.27	0.047							GLC = glucose
PEP through TK (ub)			0.108	0.019							G6P = glucose - 6 - Phosphate
E4P through TK			0.514	0.023							F6P = Fructose 6 phosphate
SER from GLY			0.25	0.044							S7P = sedoheptulose 7 phosphate
GLY from SER			0.98	0.037							T3P = triose 3 phosphate
cytOAA from cytPYR			1.055	0.051							E4p = Erythrose 4 phosphate
mAcCoA from mPYR			0.918	0.052							PEP = phosphoenolpyruvate
PEP from cytOAA			0.074	0.013							PYR = Pyruvate
mOAA from anaplerosis			0.555	0.02							AccoA = Acetyl CoA
mOAA from anaplerosis (old)			0.4	0.019							CIT = Citrate
mPYR from MAL (ub)			0.096	0.037							OGA = oxoglutaric acid
mPYR from MAL (lb)			0.043	0.016							SUC = Succinic acid
Labeled CO2			0.18	0.023							MAL = Malic acid
mOAA from rev FUM			0.34	0.084							FUM = fumaric acid
cytOAA from rev FUM			0.233	0.037							OAA = oxaloacetic acid
											ub = upper bound
											lb = lower bound
											cyt= cytosolic
											mit = mitochondrial
AMINO ACIDS
experimentally determined mass distribution vectors of proteinogenic amino acids corrected for natural abundance of heavy isotopes and 13C dilution by the unlabeled inoculum
fragment	fraction labeling	1 = used for METAFoR analysis 0 = not used for METAFoR analysis	m+0	m+1	m+2	m+3	m+4	m+5	m+6	m+7	m+8	m+9
ALA -15	0.2	0	0.75	0.052	0.056	0.141							Abbreviations
ALA -57	0.2	1	0.753	0.052	0.035	0.158							ALA -15 fragment of TBDMS derivatized alanine, from which a methyl group (mass m = 15) is cleaved of, contains all three carbon atoms of the amino acid carbon backbone
ALA -85	0.2	1	0.774	0.048	0.177								ALA -57 fragment of TBDMS derivatized alanine, from which a methyl group (mass m = 57) is cleaved of, contains all three carbon atoms of the amino acid carbon backbone
ASP -159	0.19	1	0.663	0.155	0.137	0.043							ALA -85fragment of TBDMS derivatized alanine, from which a methyl group (mass m = 85) is cleaved of, contains two carbon atoms of the amino acid carbon backbone
ALA f302	0.09	0	0.883	0.051	0.065								ALA -159 fragment of TBDMS derivatized alanine, from which a methyl group (mass m = 159) is cleaved of, contains two carbon atoms of the amino acid carbon backbone
													ALA f302 fragment of TBDMS derivatized alanine contains all two carbon atoms of the amino acid carbon backbone
ASP -15	0.19	1	0.621	0.165	0.063	0.123	0.027
ASP -57	0.19	1	0.639	0.15	0.063	0.123	0.024						ASP -15 fragment of TBDMS derivatized aspartic acid, from which a methyl group (mass m = 15) is cleaved of, contains all four carbon atoms of the amino acid carbon backbone
ASP -85	0.18	1	0.671	0.156	0.129	0.043							ASP -57 fragment of TBDMS derivatized aspartic acid, from which a methyl group (mass m = 57) is cleaved of, contains all four carbon atoms of the amino acid carbon backbone
ASP -159	0.19	1	0.661	0.152	0.142	0.045							ASP -85 fragment of TBDMS derivatized aspartic acid, from which a methyl group (mass m = 85) is cleaved of, contains all three carbon atoms of the amino acid carbon backbone
ASP f302	0.2	1	0.761	0.085	0.152								ASP -159 fragment of TBDMS derivatized aspartic acid, from which a methyl group (mass m = 159) is cleaved of, contains all three carbon atoms of the amino acid carbon backbone
													ASP f302 fragment of TBDMS derivatized aspartic acid contains all two carbon atoms of the amino acid carbon backbone
GLU -15	0.19	1	0.511	0.165	0.208	0.08	0.023	0.011
GLU -57	0.19	1	0.514	0.16	0.217	0.073	0.025	0.008					GLU -15 fragment of TBDMS derivatized glutamic acid, from which a methyl group (mass m = 15) is cleaved of, contains all five carbon atoms of the amino acid carbon backbone
GLU -85	0.2	1	0.555	0.174	0.213	0.044	0.013						GLU -57 fragment of TBDMS derivatized glutamic acid, from which a methyl group (mass m = 57) is cleaved of, contains all five carbon atoms of the amino acid carbon backbone
GLU -159	0.19	1	0.562	0.171	0.208	0.039	0.018						GLU -85 fragment of TBDMS derivatized glutamic acid, from which a methyl group (mass m = 85) is cleaved of, contains all four carbon atoms of the amino acid carbon backbone
GLU f302	0.17	0	0.734	0.199	0.066								GLU -159 fragment of TBDMS derivatized glutamic acid, from which a methyl group (mass m = 159) is cleaved of, contains all four carbon atoms of the amino acid carbon backbone
													GLU f302 fragment of TBDMS derivatized glutamic acid contains all two carbon atoms of the amino acid carbon backbone
GLY -15	0.2	1	0.769	0.071	0.16
GLY -57	0.19	1	0.779	0.067	0.153								GLY -15 fragment of TBDMS derivatized glycine, from which a methyl group (mass m = 15) is cleaved of, contains all two carbon atoms of the amino acid carbon backbone
GLY -85	0.18	1	0.819	0.181									GLY -57 fragment of TBDMS derivatized glycine, from which a methyl group (mass m = 57) is cleaved of, contains all two carbon atoms of the amino acid carbon backbone
GLY -159	0	0	1	0									GLY -85 fragment of TBDMS derivatized glycine, from which a methyl group (mass m = 85) is cleaved of, contains one carbon atom of the amino acid carbon backbone
													GLY -159 fragment of TBDMS derivatized glycine, from which a methyl group (mass m = 159) is cleaved of, contains one carbon atom of the amino acid carbon backbone
HIS -15	0.04	0	0.912	0.025	0.019	0.021	0.012	0.005	0.005
HIS -57	0.01	0	0.963	0.031	-0.005	0.005	0.002	0	0.001				HIS -15 fragment of TBDMS derivatized histidine, from which a methyl group (mass m = 15) is cleaved of, contains all six carbon atoms of the amino acid carbon backbone
HIS -85	0.03	0	0.94	0.028	0.009	0.005	0.007	0.009					HIS -57 fragment of TBDMS derivatized histidine, from which a methyl group (mass m = 57) is cleaved of, contains all six carbon atoms of the amino acid carbon backbone
HIS -159	0.04	0	0.899	0.041	0.01	0.04	0.004	0.004					HIS -85 fragment of TBDMS derivatized histidine, from which a methyl group (mass m = 85) is cleaved of, contains all five carbon atoms of the amino acid carbon backbone
HIS f302	0.03	0	0.961	0.024	0.014								HIS -159 fragment of TBDMS derivatized histidine, from which a methyl group (mass m = 57) is cleaved of, contains all two carbon atoms of the amino acid carbon backbone
													HIS f302 fragment of TBDMS derivatized histidine contains one carbon atom of the amino acid carbon backbone
ILE -15	0.2	1	0.479	0.146	0.18	0.125	0.039	0.023	0.006
ILE -57	0.14	0	0.588	0.133	0.16	0.076	0.023	0.014	0.003				ILE -15 fragment of TBDMS derivatized isoleucine, from which a methyl group (mass m = 15) is cleaved of, contains all six carbon atoms of the amino acid carbon backbone
ILE -85	0.2	1	0.481	0.177	0.232	0.069	0.031	0.008					ILE -57 fragment of TBDMS derivatized isoleucine, from which a methyl group (mass m = 57) is cleaved of, contains all six carbon atoms of the amino acid carbon backbone
ILE -159	0.2	1	0.501	0.156	0.238	0.067	0.028	0.008					ILE -85 fragment of TBDMS derivatized isoleucine, from which a methyl group (mass m = 85) is cleaved of, contains all five carbon atoms of the amino acid carbon backbone
ILE f302	0.24	0	0.692	0.126	0.181								ILE -159 fragment of TBDMS derivatized isoleucine, from which a methyl group (mass m = 159) is cleaved of, contains all five carbon atoms of the amino acid carbon backbone
													ILE f302 fragment of TBDMS derivatized isoleucine contains two carbon atom of the amino acid carbon backbone
LEU -15	0.2	1	0.462	0.093	0.297	0.064	0.073	0.004	0.005
LEU -57	0.18	0	0.506	0.077	0.308	0.03	0.069	0.004	0.005				LEU -15 fragment of TBDMS derivatized leucine, from which a methyl group (mass m = 15) is cleaved of, contains all six carbon atoms of the amino acid carbon backbone
LEU -85	0.2	1	0.49	0.178	0.231	0.063	0.03	0.006					LEU -57 fragment of TBDMS derivatized leucine, from which a methyl group (mass m = 57) is cleaved of, contains all six carbon atoms of the amino acid carbon backbone
LEU -159	0.2	1	0.485	0.165	0.243	0.068	0.03	0.008					LEU -85 fragment of TBDMS derivatized leucine, from which a methyl group (mass m = 85) is cleaved of, contains all five carbon atoms of the amino acid carbon backbone
LEU f302	0.38	0	0.586	0.064	0.35								LEU -159 fragment of TBDMS derivatized leucine, from which a methyl group (mass m = 159) is cleaved of, contains all five carbon atoms of the amino acid carbon backbone
													LEU f302 fragment of TBDMS derivatized leucine contains two carbon atom of the amino acid carbon backbone
LYS -15	0.2	0	0.385	0.253	0.225	0.063	0.06	-0.003	0.014
LYS -57	0.19	1	0.41	0.221	0.239	0.067	0.054	0.005	0.002				LYS -15 fragment of TBDMS derivatized lysine, from which a methyl group (mass m = 15) is cleaved of, contains all six carbon atoms of the amino acid carbon backbone
LYS -85	0.22	0	0.443	0.252	0.169	0.057	0.057	0.02					LYS -57 fragment of TBDMS derivatized lysine, from which a methyl group (mass m = 57) is cleaved of, contains all six carbon atoms of the amino acid carbon backbone
LYS -159	0.2	1	0.45	0.239	0.206	0.074	0.024	0.005					LYS -85 fragment of TBDMS derivatized lysine, from which a methyl group (mass m = 85) is cleaved of, contains all five carbon atoms of the amino acid carbon backbone
LYS f302	0.19	1	0.728	0.169	0.102								LYS -159 fragment of TBDMS derivatized lysine, from which a methyl group (mass m = 159) is cleaved of, contains all five carbon atoms of the amino acid carbon backbone
													LYS f302 fragment of TBDMS derivatized lysine contains two carbon atom of the amino acid carbon backbone
MET -15	0.4	0	0.342	0.175	0.113	0.067	0.133	0.169
MET -57	0.25	0	0.451	0.25	0.07	0.092	0.086	0.05					MET -15 fragment of TBDMS derivatized methionine, from which a methyl group (mass m = 15) is cleaved of, contains all five carbon atoms of the amino acid carbon backbone
MET -85	0.25	0	0.469	0.27	0.11	0.088	0.061						MET -57 fragment of TBDMS derivatized methionine, from which a methyl group (mass m = 57) is cleaved of, contains all five carbon atoms of the amino acid carbon backbone
MET -159	0.34	0	0.39	0.192	0.109	0.272	0.036						MET -85 fragment of TBDMS derivatized methionine, from which a methyl group (mass m = 85) is cleaved of, contains all four carbon atoms of the amino acid carbon backbone
MET f302	0.25	0	0.61	0.286	0.104								MET -159 fragment of TBDMS derivatized methionine, from which a methyl group (mass m = 159) is cleaved of, contains all four carbon atoms of the amino acid carbon backbone
													MET f302 fragment of TBDMS derivatized methionine contains two carbon atom of the amino acid carbon backbone
PHE -15	0.23	0	0.389	0.093	0.118	0.143	0.088	0.105	0.032	0.02	0.004	0.004
PHE -57	0.2	1	0.404	0.108	0.132	0.161	0.094	0.043	0.032	0.016	0.004	0.004	PHE -15 fragment of TBDMS derivatized phenylalanine, from which a methyl group (mass m = 15) is cleaved of, contains all eight carbon atoms of the amino acid carbon backbone
PHE -85	0.2	1	0.413	0.114	0.209	0.091	0.096	0.034	0.032	0.005	0.004		PHE -57 fragment of TBDMS derivatized phenylalanine, from which a methyl group (mass m = 57) is cleaved of, contains all eight carbon atoms of the amino acid carbon backbone
PHE -159	0.2	1	0.41	0.108	0.216	0.091	0.1	0.032	0.032	0.005	0.004		PHE -85 fragment of TBDMS derivatized phenylalanine, from which a methyl group (mass m = 85) is cleaved of, contains all eight carbon atoms of the amino acid carbon backbone
PHE f302	0.19	1	0.785	0.053	0.161								PHE -159 fragment of TBDMS derivatized phenylalanine, from which a methyl group (mass m = 159) is cleaved of, contains all eight carbon atoms of the amino acid carbon backbone
													PHE f302 fragment of TBDMS derivatized phenylalanine contains two carbon atom of the amino acid carbon backbone
PRO -15	0.17	0	0.588	0.155	0.129	0.087	0.025	0.015
PRO -57	0.15	0	0.614	0.144	0.129	0.082	0.02	0.009					PRO -15 fragment of TBDMS derivatized proline, from which a methyl group (mass m = 15) is cleaved of, contains all five carbon atoms of the amino acid carbon backbone
PRO -85	0.19	1	0.557	0.184	0.202	0.037	0.019						PRO -57 fragment of TBDMS derivatized proline, from which a methyl group (mass m = 57) is cleaved of, contains all five carbon atoms of the amino acid carbon backbone
PRO -159	0.19	0	0.564	0.175	0.207	0.035	0.018						PRO -85 fragment of TBDMS derivatized proline, from which a methyl group (mass m = 85) is cleaved of, contains all four carbon atoms of the amino acid carbon backbone
PRO f302	0.15	0	0.775	0.158	0.067								PRO -159 fragment of TBDMS derivatized proline, from which a methyl group (mass m = 15) is cleaved of, contains all four carbon atoms of the amino acid carbon backbone
													PRO f302 fragment of TBDMS derivatized proline contains three carbon atom of the amino acid carbon backbone
SER -15	0.2	1	0.729	0.076	0.063	0.13
SER -57	0.2	1	0.74	0.063	0.061	0.135							SER -15 fragment of TBDMS derivatized serine, from which a methyl group (mass m = 15) is cleaved of, contains all three carbon atoms of the amino acid carbon backbone
SER -85	0.18	1	0.776	0.08	0.144								SER -57 fragment of TBDMS derivatized serine, from which a methyl group (mass m = 57) is cleaved of, contains all three carbon atoms of the amino acid carbon backbone
SER -159	0.19	1	0.769	0.082	0.148								SER -85 fragment of TBDMS derivatized serine, from which a methyl group (mass m = 85) is cleaved of, contains all two carbon atoms of the amino acid carbon backbone
SER f302	0.2	1	0.772	0.064	0.164								SER -159 fragment of TBDMS derivatized serine, from which a methyl group (mass m = 159) is cleaved of, contains all two carbon atoms of the amino acid carbon backbone
													SER f302 fragment of TBDMS derivatized serine contains two carbon atom of the amino acid carbon backbone
THR -15	0.19	1	0.604	0.184	0.063	0.123	0.025
THR -57	0.19	1	0.626	0.16	0.067	0.125	0.022						THR -15 fragment of TBDMS derivatized threonine, from which a methyl group (mass m = 15) is cleaved of, contains all four carbon atoms of the amino acid carbon backbone
THR -85	0.18	1	0.66	0.161	0.143	0.034							THR -57 fragment of TBDMS derivatized threonine, from which a methyl group (mass m = 57) is cleaved of, contains all four carbon atoms of the amino acid carbon backbone
THR -159	0.33	0	0.313	0.479	0.114	0.093							THR -85 fragment of TBDMS derivatized threonine, from which a methyl group (mass m = 85) is cleaved of, contains all three carbon atoms of the amino acid carbon
THR f302	0.39	0	0.347	0.527	0.125								THR -159 fragment of TBDMS derivatized threonine, from which a methyl group (mass m = 159) is cleaved of, contains all three carbon atoms of the amino acid carbon
													THR f302 fragment of TBDMS derivatized threonine contains two carbon atom of the amino acid carbon backbone
TYR -15	0.22	0	0.323	0.2	0.116	0.137	0.112	0.033	0.037	0.013	0.021	0.004
TYR -57	0.2	1	0.424	0.091	0.129	0.16	0.088	0.047	0.032	0.014	0.005	0.006	TYR -15 fragment of TBDMS derivatized tyrosine, from which a methyl group (mass m = 15) is cleaved of, contains all nine carbon atoms of the amino acid carbon backbone
TYR -85	0.2	1	0.414	0.119	0.201	0.09	0.101	0.028	0.033	0.006	0.005		TYR -57 fragment of TBDMS derivatized tyrosine, from which a methyl group (mass m = 57) is cleaved of, contains all nine carbon atoms of the amino acid carbon backbone
TYR -159	0.2	1	0.414	0.107	0.209	0.093	0.099	0.031	0.034	0.006	0.004		TYR -85 fragment of TBDMS derivatized tyrosine, from which a methyl group (mass m = 85) is cleaved of, contains all eight carbon atoms of the amino acid carbon backbone
TYR f302	0.19	1	0.785	0.055	0.159								TYR -159 fragment of TBDMS derivatized tyrosine, from which a methyl group (mass m = 159) is cleaved of, contains all eight carbon atoms of the amino acid carbon backbone
													TYR f302 fragment of TBDMS derivatized tyrosine contains two carbon atom of the amino acid carbon backbone
VAL -15	0.19	1	0.582	0.087	0.163	0.127	0.014	0.025
VAL -57	0.2	1	0.581	0.074	0.165	0.134	0.015	0.029					VAL -15 fragment of TBDMS derivatized valine, from which a methyl group (mass m = 15) is cleaved of, contains all five carbon atoms of the amino acid carbon backbone
VAL -85	0.21	1	0.584	0.085	0.272	0.026	0.031						VAL -57 fragment of TBDMS derivatized valine, from which a methyl group (mass m = 57) is cleaved of, contains all five carbon atoms of the amino acid carbon backbone
VAL -159	0.22	0	0.583	0.064	0.265	0.055	0.032						VAL -85 fragment of TBDMS derivatized valine, from which a methyl group (mass m = 85) is cleaved of, contains all four carbon atoms of the amino acid carbon backbone
VAL f302	0.22	1	0.747	0.067	0.185								VAL -159 fragment of TBDMS derivatized valine, from which a methyl group (mass m = 159) is cleaved of, contains all four carbon atoms of the amino acid carbon backbone
													VAL f302 fragment of TBDMS derivatized valine contains two carbon atom of the amino acid carbon backbone

## Sheet: 0.3 mM replicate 2
FiatFlux Report
Date:	2014-08-28 18:11:37
File:	0.3 mM copper - replicate 2
Notes:
Model:	Yeast
Label:	20.00% U-13C6, 0.00% 1-13C, 80.00% natural glucose
METABOLITES
mass distribution vectors of intracellular metabolites are calculated from the experimentally determined mass distribution vectors of proteinogenic amino acids
	MASS DISTRIBUTION
fragment	m+0	m+1	m+2	m+3	m+4	m+5		fractional labeling
OAA1-4	0.619	0.167	0.06	0.123	0.03			0.19			Abbreviations
OAA2-4	0.66	0.159	0.134	0.047				0.19			OAA1-4 - oxaloacetate fragment comprising carbon atoms C1 to C4.
OAA1-2	0.773	0.077	0.15					0.19			OAA2-4 - oxaloacetate fragment comprising carbon atoms C2 to C4
mOAA2-4	0.606	0.24	0.128	0.026				0.19			OAA1-2 - oxaloacetate fragment comprising carbon atoms C1 to C2
mOAA2-3	0.705	0.18	0.115					0.21			mOAA2-4 - mitochondrial oxaloacetate fragment comprising carbon atoms C2 to C4
OGA1-5	0.474	0.22	0.201	0.059	0.039	0.007		0.2			mOAA2-3 - mitochondrial oxaloacetate fragment comprising carbon atoms C2 to C3
OGA2-5	0.556	0.183	0.205	0.038	0.018			0.19			OGA1-5 - Oxoglutaric acid fragment comprising carbon atoms C1 to C5
PEP1-3	0.733	0.098	0.029	0.139				0.19			OGA2-5 - Oxoglutaric acid fragment comprising carbon atoms C2 to C5
PEP2-3	0.778	0.042	0.18					0.2			PEP1-3 - Phosphoenolpyruvate fragment containing carbon atoms C1 to C3
PEP1-2	0.785	0.056	0.159					0.19			PEP2-3 - Phosphoenolpyruvate fragment containing carbon atoms C2 to C3
E4P1-4	0.692	0.103	0.008	0.083	0.113			0.21			PEP1-2 - Phosphoenolpyruvate fragment containing carbon atoms C1 to C2
PYR1-3	0.755	0.053	0.036	0.157				0.2			E4P1-4 - Erythrose phosphate fragment containing carbon atoms C1 to C4
PYR2-3	0.767	0.056	0.177					0.2			PYR1-3 - Pyruvate fragment containing carbon atoms C1 to C3
PYR1-2	0.747	0.065	0.187					0.22			PYR2-3 - Pyruvate fragment containing carbon atoms C2 to C3
SER1-3	0.748	0.061	0.056	0.135				0.19			PYR1-2 - Pyruvate fragment containing carbon atoms C1 to C2
SER2-3	0.778	0.075	0.147					0.18			mAcCoA1-2 - mitochondrial acetyl coA fragment containing carbon atoms C1 to C2
SER1-2	0.767	0.069	0.164					0.2			mAcCoA2 - mitochondrial acetyl coA fragment containing carbon atom C2
C1	0.78	0.072	0.148					0.18			cAcCoA1-2 - Cytosolic acetyl CoA fragment containing carbon atoms C1 to C2
GLY1-2	0.78	0.072	0.148					0.18			cAcCoA2 - cytosolic acetyl coA fragment containing carbon atom C2
GLY2	0.814	0.186						0.19
mAcCoA1-2	0.788	0.056	0.156					0.18
mAcCoA2	0.821	0.179						0.18
cAcCoA1-2	0.725	0.159	0.116					0.2
cAcCoA2	0.834	0.166						0.17
FLUX RATIOS
			RATIO	ERROR						Abbreviations
PEP through PPP (ub)			0.281	0.047						GLC = glucose
PEP through TK (ub)			0.112	0.019						G6P = glucose - 6 - Phosphate
E4P through TK			0.498	0.022						F6P = Fructose 6 phosphate
GLY from SER			0.988	0.038						S7P = sedoheptulose 7 phosphate
cytOAA from cytPYR			0.66	0.04						T3P = triose 3 phosphate
mAcCoA from mPYR			0.975	0.057						E4p = Erythrose 4 phosphate
PEP from cytOAA			0.066	0.013						PEP = phosphoenolpyruvate
mOAA from anaplerosis			0.515	0.017						PYR = Pyruvate
mOAA from anaplerosis (old)			0.38	0.019						AccoA = Acetyl CoA
mPYR from MAL (ub)			0.106	0.033						CIT = Citrate
mPYR from MAL (lb)			0.051	0.016						OGA = oxoglutaric acid
Labeled CO2			0.127	0.016						SUC = Succinic acid
cytOAA from rev FUM			0.266	0.05						MAL = Malic acid
										FUM = fumaric acid
										OAA = oxaloacetic acid
										ub = upper bound
										lb = lower bound
										cyt= cytosolic
										mit = mitochondrial
AMINO ACIDS
experimentally determined mass distribution vectors of proteinogenic amino acids corrected for natural abundance of heavy isotopes and 13C dilution by the unlabeled inoculum
fragment	fraction labeling	1 = used for METAFoR analysis 0 = not used for METAFoR analysis	m+0	m+1	m+2	m+3	m+4	m+5	m+6	m+7	m+8	m+9
ALA -15	0.2	0	0.739	0.057	0.055	0.148
ALA -57	0.2	1	0.752	0.054	0.035	0.158							Abbreviations
ALA -85	0.2	1	0.78	0.045	0.174								ALA -15 fragment of TBDMS derivatized alanine, from which a methyl group (mass m = 15) is cleaved of, contains all three carbon atoms of the amino acid carbon backbone
ALA -159	0	0	1	-0.001	0								ALA -57 fragment of TBDMS derivatized alanine, from which a methyl group (mass m = 57) is cleaved of, contains all three carbon atoms of the amino acid carbon backbone
ALA f302	0.09	0	0.877	0.058	0.064								ALA -85fragment of TBDMS derivatized alanine, from which a methyl group (mass m = 85) is cleaved of, contains two carbon atoms of the amino acid carbon backbone
													ALA -159 fragment of TBDMS derivatized alanine, from which a methyl group (mass m = 159) is cleaved of, contains two carbon atoms of the amino acid carbon backbone
ASP -15	0.19	1	0.631	0.154	0.065	0.128	0.021						ALA f302 fragment of TBDMS derivatized alanine contains all two carbon atoms of the amino acid carbon backbone
ASP -57	0.19	1	0.594	0.208	0.055	0.117	0.025
ASP -85	0.18	1	0.674	0.156	0.13	0.04							ASP -15 fragment of TBDMS derivatized aspartic acid, from which a methyl group (mass m = 15) is cleaved of, contains all four carbon atoms of the amino acid carbon backbone
ASP -159	0.19	1	0.663	0.155	0.137	0.043							ASP -57 fragment of TBDMS derivatized aspartic acid, from which a methyl group (mass m = 57) is cleaved of, contains all four carbon atoms of the amino acid carbon backbone
ASP f302	0.19	1	0.773	0.076	0.15								ASP -85 fragment of TBDMS derivatized aspartic acid, from which a methyl group (mass m = 85) is cleaved of, contains all three carbon atoms of the amino acid carbon backbone
													ASP -159 fragment of TBDMS derivatized aspartic acid, from which a methyl group (mass m = 159) is cleaved of, contains all three carbon atoms of the amino acid carbon backbone
GLU -15	0.2	1	0.437	0.268	0.192	0.043	0.053	0.004					ASP f302 fragment of TBDMS derivatized aspartic acid contains all two carbon atoms of the amino acid carbon backbone
GLU -57	0.19	1	0.511	0.171	0.209	0.073	0.025	0.009
GLU -85	0.2	1	0.544	0.198	0.2	0.038	0.018						GLU -15 fragment of TBDMS derivatized glutamic acid, from which a methyl group (mass m = 15) is cleaved of, contains all five carbon atoms of the amino acid carbon backbone
GLU -159	0.19	1	0.571	0.165	0.206	0.039	0.018						GLU -57 fragment of TBDMS derivatized glutamic acid, from which a methyl group (mass m = 57) is cleaved of, contains all five carbon atoms of the amino acid carbon backbone
GLU f302	0.16	0	0.741	0.193	0.065								GLU -85 fragment of TBDMS derivatized glutamic acid, from which a methyl group (mass m = 85) is cleaved of, contains all four carbon atoms of the amino acid carbon backbone
													GLU -159 fragment of TBDMS derivatized glutamic acid, from which a methyl group (mass m = 159) is cleaved of, contains all four carbon atoms of the amino acid carbon backbone
GLY -15	0.18	1	0.783	0.069	0.147								GLU f302 fragment of TBDMS derivatized glutamic acid contains all two carbon atoms of the amino acid carbon backbone
GLY -57	0.19	1	0.776	0.075	0.148
GLY -85	0.19	1	0.814	0.186									GLY -15 fragment of TBDMS derivatized glycine, from which a methyl group (mass m = 15) is cleaved of, contains all two carbon atoms of the amino acid carbon backbone
GLY -159	0	0	1	0									GLY -57 fragment of TBDMS derivatized glycine, from which a methyl group (mass m = 57) is cleaved of, contains all two carbon atoms of the amino acid carbon backbone
													GLY -85 fragment of TBDMS derivatized glycine, from which a methyl group (mass m = 85) is cleaved of, contains one carbon atom of the amino acid carbon backbone
HIS -15	0.03	0	0.909	0.04	0.025	0.008	0.003	0.006	0.006				GLY -159 fragment of TBDMS derivatized glycine, from which a methyl group (mass m = 159) is cleaved of, contains one carbon atom of the amino acid carbon backbone
HIS -57	0.01	0	0.963	0.03	-0.005	0.006	0.002	0	0.001
HIS -85	0.02	0	0.953	0.029	-0.004	0.01	0.004	0.006					HIS -15 fragment of TBDMS derivatized histidine, from which a methyl group (mass m = 15) is cleaved of, contains all six carbon atoms of the amino acid carbon backbone
HIS -159	0.04	0	0.899	0.042	0.014	0.034	0.005	0.003					HIS -57 fragment of TBDMS derivatized histidine, from which a methyl group (mass m = 57) is cleaved of, contains all six carbon atoms of the amino acid carbon backbone
HIS f302	0.03	0	0.954	0.034	0.011								HIS -85 fragment of TBDMS derivatized histidine, from which a methyl group (mass m = 85) is cleaved of, contains all five carbon atoms of the amino acid carbon backbone
													HIS -159 fragment of TBDMS derivatized histidine, from which a methyl group (mass m = 57) is cleaved of, contains all two carbon atoms of the amino acid carbon backbone
ILE -15	0.2	1	0.475	0.159	0.169	0.122	0.046	0.024	0.003				HIS f302 fragment of TBDMS derivatized histidine contains one carbon atom of the amino acid carbon backbone
ILE -57	0.14	0	0.583	0.141	0.161	0.075	0.023	0.013	0.003
ILE -85	0.2	1	0.492	0.173	0.227	0.069	0.029	0.008					ILE -15 fragment of TBDMS derivatized isoleucine, from which a methyl group (mass m = 15) is cleaved of, contains all six carbon atoms of the amino acid carbon backbone
ILE -159	0.2	1	0.493	0.162	0.241	0.066	0.029	0.008					ILE -57 fragment of TBDMS derivatized isoleucine, from which a methyl group (mass m = 57) is cleaved of, contains all six carbon atoms of the amino acid carbon backbone
ILE f302	0.25	0	0.683	0.134	0.181								ILE -85 fragment of TBDMS derivatized isoleucine, from which a methyl group (mass m = 85) is cleaved of, contains all five carbon atoms of the amino acid carbon backbone
													ILE -159 fragment of TBDMS derivatized isoleucine, from which a methyl group (mass m = 159) is cleaved of, contains all five carbon atoms of the amino acid carbon backbone
LEU -15	0.21	1	0.46	0.089	0.304	0.063	0.071	0.006	0.005				ILE f302 fragment of TBDMS derivatized isoleucine contains two carbon atom of the amino acid carbon backbone
LEU -57	0.19	0	0.502	0.083	0.302	0.033	0.069	0.003	0.005
LEU -85	0.2	1	0.488	0.176	0.23	0.068	0.03	0.006					LEU -15 fragment of TBDMS derivatized leucine, from which a methyl group (mass m = 15) is cleaved of, contains all six carbon atoms of the amino acid carbon backbone
LEU -159	0.2	1	0.478	0.168	0.244	0.07	0.03	0.007					LEU -57 fragment of TBDMS derivatized leucine, from which a methyl group (mass m = 57) is cleaved of, contains all six carbon atoms of the amino acid carbon backbone
LEU f302	0.38	0	0.584	0.071	0.345								LEU -85 fragment of TBDMS derivatized leucine, from which a methyl group (mass m = 85) is cleaved of, contains all five carbon atoms of the amino acid carbon backbone
													LEU -159 fragment of TBDMS derivatized leucine, from which a methyl group (mass m = 159) is cleaved of, contains all five carbon atoms of the amino acid carbon backbone
LYS -15	0.2	1	0.389	0.196	0.297	0.052	0.049	0.009	0.005				LEU f302 fragment of TBDMS derivatized leucine contains two carbon atom of the amino acid carbon backbone
LYS -57	0.19	1	0.392	0.244	0.238	0.058	0.058	0.005	0.003
LYS -85	0.21	1	0.475	0.222	0.17	0.066	0.039	0.027					LYS -15 fragment of TBDMS derivatized lysine, from which a methyl group (mass m = 15) is cleaved of, contains all six carbon atoms of the amino acid carbon backbone
LYS -159	0.2	1	0.448	0.253	0.2	0.071	0.023	0.004					LYS -57 fragment of TBDMS derivatized lysine, from which a methyl group (mass m = 57) is cleaved of, contains all six carbon atoms of the amino acid carbon backbone
LYS f302	0.18	1	0.734	0.164	0.101								LYS -85 fragment of TBDMS derivatized lysine, from which a methyl group (mass m = 85) is cleaved of, contains all five carbon atoms of the amino acid carbon backbone
													LYS -159 fragment of TBDMS derivatized lysine, from which a methyl group (mass m = 159) is cleaved of, contains all five carbon atoms of the amino acid carbon backbone
MET -15	0.41	0	0.288	0.195	0.148	0.092	0.095	0.18					LYS f302 fragment of TBDMS derivatized lysine contains two carbon atom of the amino acid carbon backbone
MET -57	0.22	1	0.485	0.257	0.062	0.107	0.062	0.025
MET -85	0.21	1	0.52	0.25	0.114	0.078	0.036						MET -15 fragment of TBDMS derivatized methionine, from which a methyl group (mass m = 15) is cleaved of, contains all five carbon atoms of the amino acid carbon backbone
MET -159	0.26	0	0.464	0.231	0.117	0.155	0.032						MET -57 fragment of TBDMS derivatized methionine, from which a methyl group (mass m = 57) is cleaved of, contains all five carbon atoms of the amino acid carbon backbone
MET f302	0.3	0	0.56	0.28	0.159								MET -85 fragment of TBDMS derivatized methionine, from which a methyl group (mass m = 85) is cleaved of, contains all four carbon atoms of the amino acid carbon backbone
													MET -159 fragment of TBDMS derivatized methionine, from which a methyl group (mass m = 159) is cleaved of, contains all four carbon atoms of the amino acid carbon backbone
PHE -15	0.23	0	0.389	0.102	0.111	0.145	0.08	0.106	0.035	0.017	0.007	0.005	MET f302 fragment of TBDMS derivatized methionine contains two carbon atom of the amino acid carbon backbone
PHE -57	0.2	1	0.409	0.106	0.132	0.158	0.09	0.046	0.031	0.018	0.004	0.003
PHE -85	0.2	1	0.413	0.112	0.206	0.094	0.097	0.034	0.032	0.005	0.004		PHE -15 fragment of TBDMS derivatized phenylalanine, from which a methyl group (mass m = 15) is cleaved of, contains all eight carbon atoms of the amino acid carbon backbone
PHE -159	0.2	1	0.421	0.105	0.21	0.088	0.101	0.032	0.032	0.005	0.004		PHE -57 fragment of TBDMS derivatized phenylalanine, from which a methyl group (mass m = 57) is cleaved of, contains all eight carbon atoms of the amino acid carbon backbone
PHE f302	0.19	1	0.778	0.06	0.161								PHE -85 fragment of TBDMS derivatized phenylalanine, from which a methyl group (mass m = 85) is cleaved of, contains all eight carbon atoms of the amino acid carbon backbone
													PHE -159 fragment of TBDMS derivatized phenylalanine, from which a methyl group (mass m = 159) is cleaved of, contains all eight carbon atoms of the amino acid carbon backbone
PRO -15	0.16	0	0.618	0.135	0.132	0.079	0.021	0.013					PHE f302 fragment of TBDMS derivatized phenylalanine contains two carbon atom of the amino acid carbon backbone
PRO -57	0.15	0	0.631	0.138	0.126	0.074	0.02	0.009
PRO -85	0.2	1	0.553	0.184	0.208	0.036	0.018						PRO -15 fragment of TBDMS derivatized proline, from which a methyl group (mass m = 15) is cleaved of, contains all five carbon atoms of the amino acid carbon backbone
PRO -159	0.19	0	0.568	0.168	0.207	0.037	0.018						PRO -57 fragment of TBDMS derivatized proline, from which a methyl group (mass m = 57) is cleaved of, contains all five carbon atoms of the amino acid carbon backbone
PRO f302	0.14	0	0.764	0.182	0.053								PRO -85 fragment of TBDMS derivatized proline, from which a methyl group (mass m = 85) is cleaved of, contains all four carbon atoms of the amino acid carbon backbone
													PRO -159 fragment of TBDMS derivatized proline, from which a methyl group (mass m = 15) is cleaved of, contains all four carbon atoms of the amino acid carbon backbone
SER -15	0.19	1	0.745	0.062	0.058	0.133							PRO f302 fragment of TBDMS derivatized proline contains three carbon atom of the amino acid carbon backbone
SER -57	0.19	1	0.751	0.058	0.054	0.136
SER -85	0.18	1	0.782	0.073	0.144								SER -15 fragment of TBDMS derivatized serine, from which a methyl group (mass m = 15) is cleaved of, contains all three carbon atoms of the amino acid carbon backbone
SER -159	0.19	1	0.774	0.076	0.15								SER -57 fragment of TBDMS derivatized serine, from which a methyl group (mass m = 57) is cleaved of, contains all three carbon atoms of the amino acid carbon backbone
SER f302	0.2	1	0.767	0.069	0.164								SER -85 fragment of TBDMS derivatized serine, from which a methyl group (mass m = 85) is cleaved of, contains all two carbon atoms of the amino acid carbon backbone
													SER -159 fragment of TBDMS derivatized serine, from which a methyl group (mass m = 159) is cleaved of, contains all two carbon atoms of the amino acid carbon backbone
THR -15	0.19	1	0.625	0.162	0.059	0.125	0.028						SER f302 fragment of TBDMS derivatized serine contains two carbon atom of the amino acid carbon backbone
THR -57	0.19	1	0.628	0.151	0.072	0.122	0.025
THR -85	0.19	1	0.658	0.164	0.135	0.042							THR -15 fragment of TBDMS derivatized threonine, from which a methyl group (mass m = 15) is cleaved of, contains all four carbon atoms of the amino acid carbon backbone
THR -159	0.33	0	0.316	0.473	0.115	0.095							THR -57 fragment of TBDMS derivatized threonine, from which a methyl group (mass m = 57) is cleaved of, contains all four carbon atoms of the amino acid carbon backbone
THR f302	0.39	0	0.351	0.522	0.126								THR -85 fragment of TBDMS derivatized threonine, from which a methyl group (mass m = 85) is cleaved of, contains all three carbon atoms of the amino acid carbon
													THR -159 fragment of TBDMS derivatized threonine, from which a methyl group (mass m = 159) is cleaved of, contains all three carbon atoms of the amino acid carbon
TYR -15	0.21	1	0.348	0.19	0.113	0.134	0.106	0.043	0.026	0.023	0.008	0.005	THR f302 fragment of TBDMS derivatized threonine contains two carbon atom of the amino acid carbon backbone
TYR -57	0.2	1	0.423	0.099	0.128	0.159	0.088	0.044	0.032	0.016	0.003	0.005
TYR -85	0.2	1	0.415	0.113	0.201	0.092	0.101	0.034	0.029	0.006	0.005		TYR -15 fragment of TBDMS derivatized tyrosine, from which a methyl group (mass m = 15) is cleaved of, contains all nine carbon atoms of the amino acid carbon backbone
TYR -159	0.2	1	0.424	0.097	0.21	0.091	0.098	0.032	0.034	0.005	0.005		TYR -57 fragment of TBDMS derivatized tyrosine, from which a methyl group (mass m = 57) is cleaved of, contains all nine carbon atoms of the amino acid carbon backbone
TYR f302	0.18	1	0.791	0.051	0.157								TYR -85 fragment of TBDMS derivatized tyrosine, from which a methyl group (mass m = 85) is cleaved of, contains all eight carbon atoms of the amino acid carbon backbone
													TYR -159 fragment of TBDMS derivatized tyrosine, from which a methyl group (mass m = 159) is cleaved of, contains all eight carbon atoms of the amino acid carbon backbone
VAL -15	0.2	1	0.581	0.084	0.165	0.126	0.017	0.025					TYR f302 fragment of TBDMS derivatized tyrosine contains two carbon atom of the amino acid carbon backbone
VAL -57	0.2	1	0.581	0.078	0.164	0.134	0.013	0.028
VAL -85	0.21	1	0.588	0.087	0.267	0.026	0.031						VAL -15 fragment of TBDMS derivatized valine, from which a methyl group (mass m = 15) is cleaved of, contains all five carbon atoms of the amino acid carbon backbone
VAL -159	0.22	0	0.584	0.064	0.265	0.054	0.032						VAL -57 fragment of TBDMS derivatized valine, from which a methyl group (mass m = 57) is cleaved of, contains all five carbon atoms of the amino acid carbon backbone
VAL f302	0.22	1	0.747	0.065	0.187								VAL -85 fragment of TBDMS derivatized valine, from which a methyl group (mass m = 85) is cleaved of, contains all four carbon atoms of the amino acid carbon backbone
													VAL -159 fragment of TBDMS derivatized valine, from which a methyl group (mass m = 159) is cleaved of, contains all four carbon atoms of the amino acid carbon backbone
													VAL f302 fragment of TBDMS derivatized valine contains two carbon atom of the amino acid carbon backbone
