# Supplementary material for: The trade-off of availability and growth inhibition through copper for the production of copper-dependent enzymes by Pichia pastoris
Source: BMC Biotechnol. 2016 Feb 20;16:20. doi: 10.1186/s12896-016-0251-3 (PMC4761204; doi:10.1186/s12896-016-0251-3)
Supplement: Additional file 6: — Carbon source and Optical density of shake flask cultivation. (XLS 20 kb) [file 12896_2016_251_MOESM6_ESM.xls]

## Sheet: Sheet1
		Glucose and OD level during shake flask cultivation of GSLAC clone - GSLAC clone was cultivated in BMDH medium with 20 g/L glucose and at various copper concentration
		Control (without copper)							GSLAC with 0.1 mM copper
				Cultivation (hours)							Cultivation (hours)
		Parameter	0	24	48	72			Parameter	0	24	48	72
		Glucose (g/L)	20	10	5	0			Glucose (g/L)	20	9	4	0
		OD (600nm)	1	8	16	26			OD (600nm)	1	10	20	25
		GSLAC with 0.2 mM copper							GSLAC with 0.3 mM copper
				Cultivation (hours)							Cultivation (hours)
		Parameter	0	24	48	72			Parameter	0	24	48	72
		Glucose (g/L)	20	10	5	0			Glucose (g/L)	20	8	3	0
		OD (600nm)	1	9	21	25			OD (600nm)	1	8	15	18
		GSLAC with 0.4 mM copper							GSLAC with 0.5 mM copper
				Cultivation (hours)							Cultivation (hours)
		Parameter	0	24	48	72			Parameter	0	24	48	72
		Glucose (g/L)	20	7	4	0			Glucose (g/L)	20	9	3	0
		OD (600nm)	1	8	14	19			OD (600nm)	1	9	14	19
