# Supplementary material for: The trade-off of availability and growth inhibition through copper for the production of copper-dependent enzymes by Pichia pastoris
Source: BMC Biotechnol. 2016 Feb 20;16:20. doi: 10.1186/s12896-016-0251-3 (PMC4761204; doi:10.1186/s12896-016-0251-3)
Supplement: Additional file 7: — SDS PAGE analysis of wildtype. (XLS 251 kb) [file 12896_2016_251_MOESM7_ESM.xls]

## Sheet: Sheet1
												SDS PAGE analysis of Wild type
												Lane 1 - Ohr
												Lane 2 - 24hr
												Lane 3 - 48hr
												Lane 4 - 72hr
												Lane 5 - Molecular weight marker
