# Supplementary material for: The trade-off of availability and growth inhibition through copper for the production of copper-dependent enzymes by Pichia pastoris
Source: BMC Biotechnol. 2016 Feb 20;16:20. doi: 10.1186/s12896-016-0251-3 (PMC4761204; doi:10.1186/s12896-016-0251-3)
Supplement: Additional file 8: — Net fluxes of wildtype. (XLS 81 kb) [file 12896_2016_251_MOESM8_ESM.xls]

## Sheet: control replicate 1
		Wild type Control (without copper) replicate 1
		REACTIONS
		#	i = irreversible r = reversible	reaction equation	flux (mmol/gCDW/h)	error (mmol/gCDW/h)		Abbreviations
		1	i	GLC + ATP -> G6P	3.77996	0.0300167		GLC = glucose
		2	i	G6P -> P5P + 2*NADPH +CO2	0.886632	0.160537		G6P = glucose - 6 - Phosphate
		3	r	G6P -> F6P	2.41506	0.174981		F6P = Fructose 6 phosphate
		4	i	F6P + ATP -> 2T3P	2.92354	0.103341		S7P = sedoheptulose 7 phosphate
		5	r	2P5P -> S7P + T3P	0.290393	0.0536608		T3P = triose 3 phosphate
		6	r	P5P + E4P -> F6P + T3P	0.218082	0.0541706		E4p = Erythrose 4 phosphate
		7	r	S7P + T3P -> E4P + F6P	0.290393	0.0536568		PEP = phosphoenolpyruvate
		8	r	T3P -> Pep + ATP + NADH	5.97429	0.198634		PYR = Pyruvate
		9	i	PEP -> cytPYR + ATP	6.21089	0.228972		AccoA = Acetyl CoA
		10	i	mitPYR -> mitAcCoA + CO2 + NADH	3.92398	0.719678		CIT = Citrate
		11	i	mitOAA + mitAcCoA -> CIT	4.20438	0.320462		OGA = oxoglutaric acid
		12	i	CIT -> OGA + CO2 + NADH	4.20438	0.320467		SUC = Succinic acid
		13	i	OGA -> SUC + CO2 + 0.5ATP + NADH	3.95507	0.342729		MAL = Malic acid
		14	r	SUC -> FUM + NADH	3.95507	0.342733		FUM = fumaric acid
		15	r	MAL -> mitOAA + NADH	3.58717	0.3113		OAA = oxaloacetic acid
		16	r	FUM -> MAL	3.95107	0.342742		ub = upper bound
		17	i	MAL -> mitPYR + CO2 + NADPH	0.363896	0.371094		lb = lower bound
		18	i	cytOAA + ATP -> PEP + CO2	0.381339	0.0687998		cyt= cytosolic
		19	i	cytPYR + CO2 + ATP -> cytOAA	1.33175	0.365139		mit = mitochondrial
		20	i	acetate + 2ATP -> cytAcCoA	0.677028	0.47386
		21	r	Acetaldehyde -> acetate + NADPH	0.677028	0.473876
		22	i	cytOAA -> mitOAA	4.04511	0.500392
		23	i	mitOAA -> cytOAAc	3.42791	0.735037
		24	i	cytAcCoA -> mitAcCoA	0.321047	0.450673
		25	i	cytPYR -> mitPYR	4.10274	0.687013
		26	i	cytPYR -> Acetaldehyde + CO2	0.677028	0.473876
		27	i	O2 + 2NADH -> 2P/O x ATP	12.8269	1.00835
			r	Biomass	0.250125	0.020025
		RATIOS
		#	1 = ratio used as constraint for net flux calculation 0 = ratio not used as constraint for net flux calculation	ratio	calculated from flux distribution	ratio determined by METAFoR analysis	error
		1	1	mitOAA from anaplerosis	0.53	0.53	0.02
		2	1	PEP from OAA	0.0600002	0.06	0.01
		3	1	Ser through Glycolysis	0.759985	0.76	0.05
		4	1	mitPYR from MAL (ub)	0.0814697	0.13	0.04
		5	1	mitPYR from MAL (lb)	0.0814697	0.06	0.02
		METABOLITE BALANCES
		#	1 = mass balance used 0 = mass balance not used	metabolite	balance (mmol/gCDW/h)
		1	1	GLC	-3.77996
		2	1	G6P	0.000275039
		3	1	P5P	9.0281e-06
		4	1	F6P	-5.55112e-17
		5	1	T3P	5.32605e-06
		6	1	E4P	4.3196e-06
		7	1	S7P	0
		8	1	PEP	1.1783e-05
		9	1	cytPYR	0.0450031
		10	1	cytOAA	5.72663e-05
		11	0	Ser	-0.0507238
		12	0	Gly	-0.0795366
		13	1	cytAcCoA	5.69552e-05
		14	1	OGA	5.38191e-05
		15	1	FUM	0.00400036
		16	1	MAL	5.55112e-17
		17	1	SUC	0
		18	1	CIT	0
		19	1	mitPYR	0.000146254
		20	1	mitOAA	0
		21	1	mitAcCoA	5.89009e-07
		22	0	glycerol	0
		23	0	EtOH	0
		24	1	acetate	0
		25	1	Acetaldehyde	0
		26	0	CO2	13.5149
		27	0	O2	-12.8269
		28	1	NADPH	0.000629935
		29	1	NADH	-6.25769e-09
		30	0	ATP	29.8976

## Sheet: Control replicate 2
		Wild type Control (without copper) replicate 2
	REACTIONS
	#	i = irreversible r = reversible	reaction equation	flux (mmol/gCDW/h)	error (mmol/gCDW/h)
	1	i	GLC + ATP -> G6P	3.56996	0.0300167			Abbreviations
	2	i	G6P -> P5P + 2*NADPH +CO2	0.954965	0.150611			GLC = glucose
	3	r	G6P -> F6P	2.1368	0.163836			G6P = glucose - 6 - Phosphate
	4	i	F6P + ATP -> 2T3P	2.69084	0.100471			F6P = Fructose 6 phosphate
	5	r	2P5P -> S7P + T3P	0.313171	0.0503782			S7P = sedoheptulose 7 phosphate
	6	r	P5P + E4P -> F6P + T3P	0.240866	0.051012			T3P = triose 3 phosphate
	7	r	S7P + T3P -> E4P + F6P	0.313171	0.0503744			E4p = Erythrose 4 phosphate
	8	r	T3P -> Pep + ATP + NADH	5.53167	0.19649			PEP = phosphoenolpyruvate
	9	i	PEP -> cytPYR + ATP	5.55803	0.240768			PYR = Pyruvate
	10	i	mitPYR -> mitAcCoA + CO2 + NADH	3.81055	0.790781			AccoA = Acetyl CoA
	11	i	mitOAA + mitAcCoA -> CIT	3.76991	0.318861			CIT = Citrate
	12	i	CIT -> OGA + CO2 + NADH	3.76991	0.318865			OGA = oxoglutaric acid
	13	i	OGA -> SUC + CO2 + 0.5ATP + NADH	3.52062	0.341194			SUC = Succinic acid
	14	r	SUC -> FUM + NADH	3.52062	0.341199			MAL = Malic acid
	15	r	MAL -> mitOAA + NADH	2.96968	0.185934			FUM = fumaric acid
	16	r	FUM -> MAL	3.51762	0.341207			OAA = oxaloacetic acid
	17	i	MAL -> mitPYR + CO2 + NADPH	0.547944	0.174431			ub = upper bound
	18	i	cytOAA + ATP -> PEP + CO2	0.171079	0.117744			lb = lower bound
	19	i	cytPYR + CO2 + ATP -> cytOAA	1.30449	0.189028			cyt= cytosolic
	20	i	acetate + 2ATP -> cytAcCoA	0.355952	0.605655			mit = mitochondrial
	21	r	Acetaldehyde -> acetate + NADPH	0.355952	0.605655
	22	i	cytOAA -> mitOAA	1.97979	0.217181
	23	i	mitOAA -> cytOAAc	1.17956	0.225686
	24	i	cytAcCoA -> mitAcCoA	0	0.589548
	25	i	cytPYR -> mitPYR	3.80522	0.68394
	26	i	cytPYR -> Acetaldehyde + CO2	0.355952	0.605663
	27	i	O2 + 2NADH -> 2P/O x ATP	11.5885	1.00835
		r	Biomass	0.250108	0.020025
	RATIOS
	#	1 = ratio used as constraint for net flux calculation 0 = ratio not used as constraint for net flux calculation	ratio	calculated from flux distribution	ratio determined by METAFoR analysis	error
	1	1	mitOAA from anaplerosis	0.4	0.4	0.02
	2	1	PEP from OAA	0.0299993	0.03	0.02
	3	1	Ser through Glycolysis	0.719981	0.72	0.05
	4	1	mitPYR from MAL (ub)	0.125872	0.15	0.03
	5	1	mitPYR from MAL (lb)	0.125872	0.09	0.02
	METABOLITE BALANCES
	#	1 = mass balance used 0 = mass balance not used	metabolite	balance (mmol/gCDW/h)
	1	1	GLC	-3.56996
	2	1	G6P	0.000241086
	3	1	P5P	7.68498e-06
	4	1	F6P	0
	5	1	T3P	4.53033e-06
	6	1	E4P	4.24274e-06
	7	1	S7P	0
	8	1	PEP	9.69696e-06
	9	1	cytPYR	0.0380036
	10	1	cytOAA	5.22338e-05
	11	0	Ser	-0.0507205
	12	0	Gly	-0.0795314
	13	1	cytAcCoA	5.07446e-05
	14	1	OGA	4.72756e-05
	15	1	FUM	0.00300022
	16	1	MAL	0
	17	1	SUC	0
	18	1	CIT	0
	19	1	mitPYR	0.000134332
	20	1	mitOAA	0
	21	1	mitAcCoA	7.01316e-07
	22	0	glycerol	0
	23	0	EtOH	0
	24	1	acetate	0
	25	1	Acetaldehyde	0
	26	0	CO2	12.2809
	27	0	O2	-11.5885
	28	1	NADPH	0.000451579
	29	1	NADH	3.63414e-07
	30	0	ATP	26.1462

## Sheet: 0.1 mM replicate 1
		Wild type with 0.1 mM copper - replicate 1
		REACTIONS
		#	i = irreversible r = reversible	reaction equation	flux (mmol/gCDW/h)	error (mmol/gCDW/h)
		1	i	GLC + ATP -> G6P	3.54998	0.020025		Abbreviations
		2	i	G6P -> P5P + 2*NADPH +CO2	0.949335	0.149495		GLC = glucose
		3	r	G6P -> F6P	2.12244	0.162135		G6P = glucose - 6 - Phosphate
		4	i	F6P + ATP -> 2T3P	2.67273	0.0982373		F6P = Fructose 6 phosphate
		5	r	2P5P -> S7P + T3P	0.311295	0.0500077		S7P = sedoheptulose 7 phosphate
		6	r	P5P + E4P -> F6P + T3P	0.238989	0.0506461		T3P = triose 3 phosphate
		7	r	S7P + T3P -> E4P + F6P	0.311295	0.0500038		E4p = Erythrose 4 phosphate
		8	r	T3P -> Pep + ATP + NADH	5.49358	0.191724		PEP = phosphoenolpyruvate
		9	i	PEP -> cytPYR + ATP	5.76235	0.223044		PYR = Pyruvate
		10	i	mitPYR -> mitAcCoA + CO2 + NADH	3.69279	0.805994		AccoA = Acetyl CoA
		11	i	mitOAA + mitAcCoA -> CIT	3.72482	0.315945		CIT = Citrate
		12	i	CIT -> OGA + CO2 + NADH	3.72482	0.31595		OGA = oxoglutaric acid
		13	i	OGA -> SUC + CO2 + 0.5ATP + NADH	3.47553	0.338472		SUC = Succinic acid
		14	r	SUC -> FUM + NADH	3.47553	0.338476		MAL = Malic acid
		15	r	MAL -> mitOAA + NADH	2.98583	0.151809		FUM = fumaric acid
		16	r	FUM -> MAL	3.47253	0.338485		OAA = oxaloacetic acid
		17	i	MAL -> mitPYR + CO2 + NADPH	0.486698	0.236194		ub = upper bound
		18	i	cytOAA + ATP -> PEP + CO2	0.413494	0.0651445		lb = lower bound
		19	i	cytPYR + CO2 + ATP -> cytOAA	1.48566	0.221377		cyt= cytosolic
		20	i	acetate + 2ATP -> cytAcCoA	0.428624	0.603966		mit = mitochondrial
		21	r	Acetaldehyde -> acetate + NADPH	0.428624	0.603979
		22	i	cytOAA -> mitOAA	2.44295	0.225608
		23	i	mitOAA -> cytOAAc	1.70396	0.265019
		24	i	cytAcCoA -> mitAcCoA	0.0726728	0.585161
		25	i	cytPYR -> mitPYR	3.7487	0.68111
		26	i	cytPYR -> Acetaldehyde + CO2	0.428624	0.603992
		27	i	O2 + 2NADH -> 2P/O x ATP	11.451	0.999388
			r	Biomass	0.25011	0.020025
		RATIOS
		#	1 = ratio used as constraint for net flux calculation 0 = ratio not used as constraint for net flux calculation	ratio	calculated from flux distribution	ratio determined by METAFoR analysis	error
		1	1	mitOAA from anaplerosis	0.45	0.45	0.02
		2	1	PEP from OAA	0.0699998	0.07	0.01
		3	1	Ser through Glycolysis	0.719993	0.72	0.05
		4	1	mitPYR from MAL (ub)	0.114912	0.12	0.03
		5	1	mitPYR from MAL (lb)	0.114912	0.06	0.02
		METABOLITE BALANCES
		#	1 = mass balance used 0 = mass balance not used	metabolite	balance (mmol/gCDW/h)
		1	1	GLC	-3.54998
		2	1	G6P	0.000242824
		3	1	P5P	7.36761e-06
		4	1	F6P	-1.11022e-16
		5	1	T3P	4.57114e-06
		6	1	E4P	4.0337e-06
		7	1	S7P	0
		8	1	PEP	9.80113e-06
		9	1	cytPYR	0.0450035
		10	1	cytOAA	5.02671e-05
		11	0	Ser	-0.0507208
		12	0	Gly	-0.0795319
		13	1	cytAcCoA	4.77092e-05
		14	1	OGA	4.67094e-05
		15	1	FUM	0.00300025
		16	1	MAL	2.22045e-16
		17	1	SUC	0
		18	1	CIT	0
		19	1	mitPYR	0.000130919
		20	1	mitOAA	2.22045e-16
		21	1	mitAcCoA	7.4839e-07
		22	0	glycerol	0
		23	0	EtOH	0
		24	1	acetate	0
		25	1	Acetaldehyde	0
		26	0	CO2	12.1399
		27	0	O2	-11.451
		28	1	NADPH	0.000598918
		29	1	NADH	1.55796e-07
		30	0	ATP	25.7747

## Sheet: 0.1 mM replicate 2
		wild type with 0.1 mM copper - replicate 2
		REACTIONS
		#	i = irreversible r = reversible	reaction equation	flux (mmol/gCDW/h)	error (mmol/gCDW/h)
		1	i	GLC + ATP -> G6P	3.56999	0.020025				Abbreviations
		2	i	G6P -> P5P + 2*NADPH +CO2	1.01665	0.151912				GLC = glucose
		3	r	G6P -> F6P	2.09428	0.163379				G6P = glucose - 6 - Phosphate
		4	i	F6P + ATP -> 2T3P	2.69274	0.0980679				F6P = Fructose 6 phosphate
		5	r	2P5P -> S7P + T3P	0.333939	0.0508189				S7P = sedoheptulose 7 phosphate
		6	r	P5P + E4P -> F6P + T3P	0.264524	0.0514923				T3P = triose 3 phosphate
		7	r	S7P + T3P -> E4P + F6P	0.333939	0.0508153				E4p = Erythrose 4 phosphate
		8	r	T3P -> Pep + ATP + NADH	5.56278	0.191312				PEP = phosphoenolpyruvate
		9	i	PEP -> cytPYR + ATP	5.77892	0.245877				PYR = Pyruvate
		10	i	mitPYR -> mitAcCoA + CO2 + NADH	3.89275	1.00482				AccoA = Acetyl CoA
		11	i	mitOAA + mitAcCoA -> CIT	3.85373	0.315556				CIT = Citrate
		12	i	CIT -> OGA + CO2 + NADH	3.85373	0.315561				OGA = oxoglutaric acid
		13	i	OGA -> SUC + CO2 + 0.5ATP + NADH	3.61439	0.338089				SUC = Succinic acid
		14	r	SUC -> FUM + NADH	3.61439	0.338093				MAL = Malic acid
		15	r	MAL -> mitOAA + NADH	3.28401	0.172834				FUM = fumaric acid
		16	r	FUM -> MAL	3.61039	0.338102				OAA = oxaloacetic acid
		17	i	MAL -> mitPYR + CO2 + NADPH	0.326382	0.447314				ub = upper bound
		18	i	cytOAA + ATP -> PEP + CO2	0.355078	0.126507				lb = lower bound
		19	i	cytPYR + CO2 + ATP -> cytOAA	1.24467	0.432079				cyt= cytosolic
		20	i	acetate + 2ATP -> cytAcCoA	0.341743	0.781753				mit = mitochondrial
		21	r	Acetaldehyde -> acetate + NADPH	0.341743	0.781756
		22	i	cytOAA -> mitOAA	4.35312	0.218592
		23	i	mitOAA -> cytOAAc	3.78341	0.529267
		24	i	cytAcCoA -> mitAcCoA	0	0.758587
		25	i	cytPYR -> mitPYR	4.08731	0.684144
		26	i	cytPYR -> Acetaldehyde + CO2	0.341743	0.781774
		27	i	O2 + 2NADH -> 2P/O x ATP	11.9369	0.999388
			r	Biomass	0.240112	0.020025
		RATIOS
		#	1 = ratio used as constraint for net flux calculation 0 = ratio not used as constraint for net flux calculation	ratio	calculated from flux distribution	ratio determined by METAFoR analysis	error
		1	1	mitOAA from anaplerosis	0.569994	0.57	0.02
		2	1	PEP from OAA	0.0600012	0.06	0.02
		3	1	Ser through Glycolysis	0.699966	0.7	0.05
		4	1	mitPYR from MAL (ub)	0.0739474	0.17	0.04
		5	1	mitPYR from MAL (lb)	0.0739474	0.07	0.02
		METABOLITE BALANCES
		#	1 = mass balance used 0 = mass balance not used	metabolite	balance (mmol/gCDW/h)
		1	1	GLC	-3.56999
		2	1	G6P	0.000199847
		3	1	P5P	6.14193e-06
		4	1	F6P	-1.66533e-16
		5	1	T3P	5.46736e-06
		6	1	E4P	3.44319e-06
		7	1	S7P	0
		8	1	PEP	1.17213e-05
		9	1	cytPYR	0.0530037
		10	1	cytOAA	6.07631e-05
		11	0	Ser	-0.0486932
		12	0	Gly	-0.0763527
		13	1	cytAcCoA	6.69538e-05
		14	1	OGA	5.44682e-05
		15	1	FUM	0.00400033
		16	1	MAL	-1.66533e-16
		17	1	SUC	0
		18	1	CIT	0
		19	1	mitPYR	0.000152674
		20	1	mitOAA	0
		21	1	mitAcCoA	1.14504e-06
		22	0	glycerol	0
		23	0	EtOH	0
		24	1	acetate	0
		25	1	Acetaldehyde	0
		26	0	CO2	12.5922
		27	0	O2	-11.9369
		28	1	NADPH	0.000497094
		29	1	NADH	9.70727e-07
		30	0	ATP	27.1016

## Sheet: 0.2 mM replicate 1
		Wild type with 0.2 mM copper - replicate 1
		REACTIONS
		#	i = irreversible r = reversible	reaction equation	flux (mmol/gCDW/h)	error (mmol/gCDW/h)
		1	i	GLC + ATP -> G6P	3.47998	0.020025			Abbreviations
		2	i	G6P -> P5P + 2*NADPH +CO2	0.958512	0.146169			GLC = glucose
		3	r	G6P -> F6P	2.04328	0.158564			G6P = glucose - 6 - Phosphate
		4	i	F6P + ATP -> 2T3P	2.59968	0.0973869			F6P = Fructose 6 phosphate
		5	r	2P5P -> S7P + T3P	0.314354	0.0489073			S7P = sedoheptulose 7 phosphate
		6	r	P5P + E4P -> F6P + T3P	0.242049	0.0495833			T3P = triose 3 phosphate
		7	r	S7P + T3P -> E4P + F6P	0.314354	0.0489035			E4p = Erythrose 4 phosphate
		8	r	T3P -> Pep + ATP + NADH	5.35055	0.191127			PEP = phosphoenolpyruvate
		9	i	PEP -> cytPYR + ATP	5.54736	0.243295			PYR = Pyruvate
		10	i	mitPYR -> mitAcCoA + CO2 + NADH	3.57115	0.465263			AccoA = Acetyl CoA
		11	i	mitOAA + mitAcCoA -> CIT	3.57783	0.315513			CIT = Citrate
		12	i	CIT -> OGA + CO2 + NADH	3.57783	0.315518			OGA = oxoglutaric acid
		13	i	OGA -> SUC + CO2 + 0.5ATP + NADH	3.32854	0.338059			SUC = Succinic acid
		14	r	SUC -> FUM + NADH	3.32854	0.338063			MAL = Malic acid
		15	r	MAL -> mitOAA + NADH	2.8309	0.495696			FUM = fumaric acid
		16	r	FUM -> MAL	3.32454	0.338072			OAA = oxaloacetic acid
		17	i	MAL -> mitPYR + CO2 + NADPH	0.493648	0.314271			ub = upper bound
		18	i	cytOAA + ATP -> PEP + CO2	0.341521	0.121726			lb = lower bound
		19	i	cytPYR + CO2 + ATP -> cytOAA	1.42163	0.356961			cyt= cytosolic
		20	i	acetate + 2ATP -> cytAcCoA	0.403265	0.276019			mit = mitochondrial
		21	r	Acetaldehyde -> acetate + NADPH	0.403265	0.27602
		22	i	cytOAA -> mitOAA	2.22427	0.433719
		23	i	mitOAA -> cytOAAc	1.47734	0.7029
		24	i	cytAcCoA -> mitAcCoA	0.0473213	0.267847
		25	i	cytPYR -> mitPYR	3.6201	0.679881
		26	i	cytPYR -> Acetaldehyde + CO2	0.403265	0.275985
		27	i	O2 + 2NADH -> 2P/O x ATP	11.0207	0.999388
			r	Biomass	0.250106	0.020025
		RATIOS
		#	1 = ratio used as constraint for net flux calculation 0 = ratio not used as constraint for net flux calculation	ratio	calculated from flux distribution	ratio determined by METAFoR analysis	error
		1	1	mitOAA from anaplerosis	0.44	0.44	0.02
		2	1	PEP from OAA	0.0599994	0.06	0.02
		3	1	Ser through Glycolysis	0.709994	0.71	0.05
		4	1	mitPYR from MAL (ub)	0.12	0.12	0.03
		5	1	mitPYR from MAL (lb)	0.12	0.07	0.02
		METABOLITE BALANCES
		#	1 = mass balance used 0 = mass balance not used	metabolite	balance (mmol/gCDW/h)
		1	1	GLC	-3.47998
		2	1	G6P	0.000236864
		3	1	P5P	7.16216e-06
		4	1	F6P	-1.11022e-16
		5	1	T3P	4.3341e-06
		6	1	E4P	3.83777e-06
		7	1	S7P	0
		8	1	PEP	9.42257e-06
		9	1	cytPYR	0.0480033
		10	1	cytOAA	4.79571e-05
		11	0	Ser	-0.05072
		12	0	Gly	-0.0795307
		13	1	cytAcCoA	4.5303e-05
		14	1	OGA	4.4649e-05
		15	1	FUM	0.00400021
		16	1	MAL	0
		17	1	SUC	0
		18	1	CIT	0
		19	1	mitPYR	0.000126997
		20	1	mitOAA	-2.22045e-16
		21	1	mitAcCoA	7.40533e-07
		22	0	glycerol	0
		23	0	EtOH	0
		24	1	acetate	0
		25	1	Acetaldehyde	0
		26	0	CO2	11.7072
		27	0	O2	-11.0207
		28	1	NADPH	0.000587003
		29	1	NADH	1.6639e-07
		30	0	ATP	24.7111

## Sheet: 0.2 mM replicate 2
		Wild type with 0.2 mM copper - replicate 2
		REACTIONS
		#	i = irreversible r = reversible	reaction equation	flux (mmol/gCDW/h)	error (mmol/gCDW/h)
		1	i	GLC + ATP -> G6P	3.49999	0.020025				Abbreviations
		2	i	G6P -> P5P + 2*NADPH +CO2	0.873501	0.143247				GLC = glucose
		3	r	G6P -> F6P	2.09102	0.157423				G6P = glucose - 6 - Phosphate
		4	i	F6P + ATP -> 2T3P	2.58084	0.0977831				F6P = Fructose 6 phosphate
		5	r	2P5P -> S7P + T3P	0.285399	0.0479238				S7P = sedoheptulose 7 phosphate
		6	r	P5P + E4P -> F6P + T3P	0.204427	0.0485418				T3P = triose 3 phosphate
		7	r	S7P + T3P -> E4P + F6P	0.285399	0.0479195				E4p = Erythrose 4 phosphate
		8	r	T3P -> Pep + ATP + NADH	5.26436	0.191816				PEP = phosphoenolpyruvate
		9	i	PEP -> cytPYR + ATP	5.43831	0.242969				PYR = Pyruvate
		10	i	mitPYR -> mitAcCoA + CO2 + NADH	2.81238	0.801243				AccoA = Acetyl CoA
		11	i	mitOAA + mitAcCoA -> CIT	3.28838	0.316141				CIT = Citrate
		12	i	CIT -> OGA + CO2 + NADH	3.28838	0.316146				OGA = oxoglutaric acid
		13	i	OGA -> SUC + CO2 + 0.5ATP + NADH	3.00921	0.338673				SUC = Succinic acid
		14	r	SUC -> FUM + NADH	3.00921	0.338678				MAL = Malic acid
		15	r	MAL -> mitOAA + NADH	2.52115	0.165326				FUM = fumaric acid
		16	r	FUM -> MAL	3.00521	0.338687				OAA = oxaloacetic acid
		17	i	MAL -> mitPYR + CO2 + NADPH	0.484061	0.281688				ub = upper bound
		18	i	cytOAA + ATP -> PEP + CO2	0.336021	0.119789				lb = lower bound
		19	i	cytPYR + CO2 + ATP -> cytOAA	1.47635	0.282987				cyt= cytosolic
		20	i	acetate + 2ATP -> cytAcCoA	0.920121	0.582897				mit = mitochondrial
		21	r	Acetaldehyde -> acetate + NADPH	0.920121	0.582895
		22	i	cytOAA -> mitOAA	3.48158	0.376195
		23	i	mitOAA -> cytOAAc	2.71436	0.461991
		24	i	cytAcCoA -> mitAcCoA	0.52151	0.562031
		25	i	cytPYR -> mitPYR	2.93595	0.675805
		26	i	cytPYR -> Acetaldehyde + CO2	0.920121	0.582873
		27	i	O2 + 2NADH -> 2P/O x ATP	9.98252	0.999388
			r	Biomass	0.280094	0.020025
		RATIOS
		#	1 = ratio used as constraint for net flux calculation 0 = ratio not used as constraint for net flux calculation	ratio	calculated from flux distribution	ratio determined by METAFoR analysis	error
		1	1	mitOAA from anaplerosis	0.579999	0.58	0.02
		2	1	PEP from OAA	0.0599997	0.06	0.02
		3	1	Ser through Glycolysis	0.739985	0.74	0.05
		4	1	mitPYR from MAL (ub)	0.141538	0.15	0.04
		5	1	mitPYR from MAL (lb)	0.141538	0.06	0.02
		METABOLITE BALANCES
		#	1 = mass balance used 0 = mass balance not used	metabolite	balance (mmol/gCDW/h)
		1	1	GLC	-3.49999
		2	1	G6P	0.000207517
		3	1	P5P	6.19615e-06
		4	1	F6P	3.88578e-16
		5	1	T3P	4.32449e-06
		6	1	E4P	3.33577e-06
		7	1	S7P	0
		8	1	PEP	8.5072e-06
		9	1	cytPYR	0.0450029
		10	1	cytOAA	4.03597e-05
		11	0	Ser	-0.0568013
		12	0	Gly	-0.0890664
		13	1	cytAcCoA	4.13265e-05
		14	1	OGA	4.10929e-05
		15	1	FUM	0.00400017
		16	1	MAL	-3.33067e-16
		17	1	SUC	0
		18	1	CIT	0
		19	1	mitPYR	0.000114301
		20	1	mitOAA	4.44089e-16
		21	1	mitAcCoA	6.22273e-07
		22	0	glycerol	0
		23	0	EtOH	0
		24	1	acetate	0
		25	1	Acetaldehyde	0
		26	0	CO2	10.7561
		27	0	O2	-9.98252
		28	1	NADPH	0.000515426
		29	1	NADH	3.7025e-08
		30	0	ATP	22.9207

## Sheet: 0.3 mM replicate 1
		Wild type with 0.3 mM copper - replicate 1
		REACTIONS
		#	i = irreversible r = reversible	reaction equation	flux (mmol/gCDW/h)	error (mmol/gCDW/h)
		1	i	GLC + ATP -> G6P	3.46996	0.0300167				Abbreviations
		2	i	G6P -> P5P + 2*NADPH +CO2	0.959032	0.148174				GLC = glucose
		3	r	G6P -> F6P	2.07072	0.161067				G6P = glucose - 6 - Phosphate
		4	i	F6P + ATP -> 2T3P	2.63406	0.0997652				F6P = Fructose 6 phosphate
		5	r	2P5P -> S7P + T3P	0.314937	0.0495731				S7P = sedoheptulose 7 phosphate
		6	r	P5P + E4P -> F6P + T3P	0.248395	0.0502401				T3P = triose 3 phosphate
		7	r	S7P + T3P -> E4P + F6P	0.314937	0.0495693				E4p = Erythrose 4 phosphate
		8	r	T3P -> Pep + ATP + NADH	5.43288	0.195963				PEP = phosphoenolpyruvate
		9	i	PEP -> cytPYR + ATP	5.58566	0.222107				PYR = Pyruvate
		10	i	mitPYR -> mitAcCoA + CO2 + NADH	3.83963	0.779384				AccoA = Acetyl CoA
		11	i	mitOAA + mitAcCoA -> CIT	3.80223	0.318467				CIT = Citrate
		12	i	CIT -> OGA + CO2 + NADH	3.80223	0.318471				OGA = oxoglutaric acid
		13	i	OGA -> SUC + CO2 + 0.5ATP + NADH	3.5728	0.340817				SUC = Succinic acid
		14	r	SUC -> FUM + NADH	3.5728	0.340821				MAL = Malic acid
		15	r	MAL -> mitOAA + NADH	3.22269	0.325386				FUM = fumaric acid
		16	r	FUM -> MAL	3.5698	0.34083				OAA = oxaloacetic acid
		17	i	MAL -> mitPYR + CO2 + NADPH	0.347106	0.111484				ub = upper bound
		18	i	cytOAA + ATP -> PEP + CO2	0.285968	0.0610847				lb = lower bound
		19	i	cytPYR + CO2 + ATP -> cytOAA	1.17215	0.13723				cyt= cytosolic
		20	i	acetate + 2ATP -> cytAcCoA	0.327552	0.649942				mit = mitochondrial
		21	r	Acetaldehyde -> acetate + NADPH	0.327552	0.649941
		22	i	cytOAA -> mitOAA	3.78297	0.488556
		23	i	mitOAA -> cytOAAc	3.20343	0.521217
		24	i	cytAcCoA -> mitAcCoA	0	0.641254
		25	i	cytPYR -> mitPYR	3.99192	0.68326
		26	i	cytPYR -> Acetaldehyde + CO2	0.327552	0.649942
		27	i	O2 + 2NADH -> 2P/O x ATP	11.7463	1.00835
			r	Biomass	0.230181	0.020025
		RATIOS
		#	1 = ratio used as constraint for net flux calculation 0 = ratio not used as constraint for net flux calculation	ratio	calculated from flux distribution	ratio determined by METAFoR analysis	error
		1	1	mitOAA from anaplerosis	0.539987	0.54	0.02
		2	1	PEP from OAA	0.0500045	0.05	0.01
		3	1	Ser through Glycolysis	0.710192	0.71	0.05
		4	1	mitPYR from MAL (ub)	0.0799962	0.16	0.04
		5	1	mitPYR from MAL (lb)	0.0799962	0.08	0.02
		METABOLITE BALANCES
		#	1 = mass balance used 0 = mass balance not used	metabolite	balance (mmol/gCDW/h)
		1	1	GLC	-3.46996
		2	1	G6P	0.000323731
		3	1	P5P	4.08375e-06
		4	1	F6P	2.22045e-16
		5	1	T3P	3.69562e-06
		6	1	E4P	1.43942e-06
		7	1	S7P	0
		8	1	PEP	1.38268e-05
		9	1	cytPYR	0.044003
		10	1	cytOAA	5.45094e-05
		11	0	Ser	-0.0466793
		12	0	Gly	-0.0731948
		13	1	cytAcCoA	7.18074e-06
		14	1	OGA	4.94021e-05
		15	1	FUM	0.0030002
		16	1	MAL	-1.11022e-16
		17	1	SUC	0
		18	1	CIT	0
		19	1	mitPYR	0.000138479
		20	1	mitOAA	0
		21	1	mitAcCoA	1.74354e-07
		22	0	glycerol	0
		23	0	EtOH	0
		24	1	acetate	0
		25	1	Acetaldehyde	0
		26	0	CO2	12.3803
		27	0	O2	-11.7463
		28	1	NADPH	0.0035009
		29	1	NADH	4.6512e-07
		30	0	ATP	26.7618

## Sheet: 0.3 mM replicate 2
		Wild type with 0.3 mM Copper - replicate 2
		REACTIONS
		#	i = irreversible r = reversible	reaction equation	flux (mmol/gCDW/h)	error (mmol/gCDW/h)
		1	i	GLC + ATP -> G6P	3.71996	0.0300167		Abbreviations
		2	i	G6P -> P5P + 2*NADPH +CO2	0.998717	0.15919		GLC = glucose
		3	r	G6P -> F6P	2.26211	0.171756		G6P = glucose - 6 - Phosphate
		4	i	F6P + ATP -> 2T3P	2.84861	0.10193		F6P = Fructose 6 phosphate
		5	r	2P5P -> S7P + T3P	0.32796	0.0532285		S7P = sedoheptulose 7 phosphate
		6	r	P5P + E4P -> F6P + T3P	0.258542	0.0538287		T3P = triose 3 phosphate
		7	r	S7P + T3P -> E4P + F6P	0.32796	0.0532249		E4p = Erythrose 4 phosphate
		8	r	T3P -> Pep + ATP + NADH	5.86852	0.19724		PEP = phosphoenolpyruvate
		9	i	PEP -> cytPYR + ATP	6.17129	0.229781		PYR = Pyruvate
		10	i	mitPYR -> mitAcCoA + CO2 + NADH	4.17976	0.745344		AccoA = Acetyl CoA
		11	i	mitOAA + mitAcCoA -> CIT	4.17041	0.319323		CIT = Citrate
		12	i	CIT -> OGA + CO2 + NADH	4.17041	0.319328		OGA = oxoglutaric acid
		13	i	OGA -> SUC + CO2 + 0.5ATP + NADH	3.93106	0.341627		SUC = Succinic acid
		14	r	SUC -> FUM + NADH	3.93106	0.341631		MAL = Malic acid
		15	r	MAL -> mitOAA + NADH	3.59511	0.234714		FUM = fumaric acid
		16	r	FUM -> MAL	3.92805	0.34164		OAA = oxaloacetic acid
		17	i	MAL -> mitPYR + CO2 + NADPH	0.332942	0.273143		ub = upper bound
		18	i	cytOAA + ATP -> PEP + CO2	0.441713	0.0694655		lb = lower bound
		19	i	cytPYR + CO2 + ATP -> cytOAA	1.3369	0.266571		cyt= cytosolic
		20	i	acetate + 2ATP -> cytAcCoA	0.371413	0.528485		mit = mitochondrial
		21	r	Acetaldehyde -> acetate + NADPH	0.371413	0.528483
		22	i	cytOAA -> mitOAA	4.39404	0.419252
		23	i	mitOAA -> cytOAAc	3.81875	0.491
		24	i	cytAcCoA -> mitAcCoA	0.0296696	0.508962
		25	i	cytPYR -> mitPYR	4.36778	0.689316
		26	i	cytPYR -> Acetaldehyde + CO2	0.371413	0.528486
		27	i	O2 + 2NADH -> 2P/O x ATP	12.8638	1.00835
			r	Biomass	0.240124	0.020025
		RATIOS
		#	1 = ratio used as constraint for net flux calculation 0 = ratio not used as constraint for net flux calculation	ratio	calculated from flux distribution	ratio determined by METAFoR analysis	error
		1	1	mitOAA from anaplerosis	0.550001	0.55	0.02
		2	1	PEP from OAA	0.0699995	0.07	0.01
		3	1	Ser through Glycolysis	0.71999	0.72	0.05
		4	1	mitPYR from MAL (ub)	0.0708277	0.09	0.04
		5	1	mitPYR from MAL (lb)	0.0708277	0.04	0.02
		METABOLITE BALANCES
		#	1 = mass balance used 0 = mass balance not used	metabolite	balance (mmol/gCDW/h)
		1	1	GLC	-3.71996
		2	1	G6P	0.000260287
		3	1	P5P	8.50175e-06
		4	1	F6P	5.55112e-17
		5	1	T3P	4.0936e-06
		6	1	E4P	3.33628e-06
		7	1	S7P	0
		8	1	PEP	1.22231e-05
		9	1	cytPYR	0.0430041
		10	1	cytOAA	5.96032e-05
		11	0	Ser	-0.0486957
		12	0	Gly	-0.0763565
		13	1	cytAcCoA	5.02755e-05
		14	1	OGA	6.00362e-05
		15	1	FUM	0.00300032
		16	1	MAL	-1.11022e-16
		17	1	SUC	0
		18	1	CIT	0
		19	1	mitPYR	0.000145442
		20	1	mitOAA	0
		21	1	mitAcCoA	8.48787e-07
		22	0	glycerol	0
		23	0	EtOH	0
		24	1	acetate	0
		25	1	Acetaldehyde	0
		26	0	CO2	13.5253
		27	0	O2	-12.8638
		28	1	NADPH	0.000724338
		29	1	NADH	2.78183e-08
		30	0	ATP	29.3864
