# Supplementary material for: The trade-off of availability and growth inhibition through copper for the production of copper-dependent enzymes by Pichia pastoris
Source: BMC Biotechnol. 2016 Feb 20;16:20. doi: 10.1186/s12896-016-0251-3 (PMC4761204; doi:10.1186/s12896-016-0251-3)
Supplement: Additional file 9: — Net fluxes of GSLAC clone. (XLS 81 kb) [file 12896_2016_251_MOESM9_ESM.xls]

## Sheet: Control replicate 1
		GSLAC clone - Control (without copper) - replicate 1
		#	i = irreversible r = reversible	reaction equation	flux (mmol/gCDW/h)	error (mmol/gCDW/h)		Abbreviations
		1	i	GLC + ATP -> G6P	3.46992	0.0540093		GLC = glucose
		2	i	G6P -> P5P + 2*NADPH +CO2	0.88902	0.138988		G6P = glucose - 6 - Phosphate
		3	r	G6P -> F6P	1.98815	0.156766		F6P = Fructose 6 phosphate
		4	i	F6P + ATP -> 2T3P	2.47842	0.10693		S7P = sedoheptulose 7 phosphate
		5	r	2P5P -> S7P + T3P	0.289955	0.0465139		T3P = triose 3 phosphate
		6	r	P5P + E4P -> F6P + T3P	0.200314	0.047175		E4p = Erythrose 4 phosphate
		7	r	S7P + T3P -> E4P + F6P	0.289955	0.0465097		PEP = phosphoenolpyruvate
		8	r	T3P -> Pep + ATP + NADH	5.04451	0.213772		PYR = Pyruvate
		9	i	PEP -> cytPYR + ATP	5.30374	0.246557		AccoA = Acetyl CoA
		10	i	mitPYR -> mitAcCoA + CO2 + NADH	1.79051	1.08572		CIT = Citrate
		11	i	mitOAA + mitAcCoA -> CIT	2.84629	0.329858		OGA = oxoglutaric acid
		12	i	CIT -> OGA + CO2 + NADH	2.84629	0.329863		SUC = Succinic acid
		13	i	OGA -> SUC + CO2 + 0.5ATP + NADH	2.53725	0.351503		MAL = Malic acid
		14	r	SUC -> FUM + NADH	2.53725	0.351507		FUM = fumaric acid
		15	r	MAL -> mitOAA + NADH	2.36839	0.409918		OAA = oxaloacetic acid
		16	r	FUM -> MAL	2.53125	0.351516		ub = upper bound
		17	i	MAL -> mitPYR + CO2 + NADPH	0.16286	0.684569		lb = lower bound
		18	i	cytOAA + ATP -> PEP + CO2	0.438654	0.0624407		cyt= cytosolic
		19	i	cytPYR + CO2 + ATP -> cytOAA	1.3296	0.663423		mit = mitochondrial
		20	i	acetate + 2ATP -> cytAcCoA	1.54744	0.799164
		21	r	Acetaldehyde -> acetate + NADPH	1.54744	0.79917
		22	i	cytOAA -> mitOAA	1.64584	0.325511
		23	i	mitOAA -> cytOAAc	1.16794	0.953836
		24	i	cytAcCoA -> mitAcCoA	1.10616	0.771047
		25	i	cytPYR -> mitPYR	2.3003	0.684854
		26	i	cytPYR -> Acetaldehyde + CO2	1.54744	0.799154
		27	i	O2 + 2NADH -> 2P/O x ATP	8.59549	1.04372
			r	Biomass	0.310081	0.020025
		RATIOS
		#	1 = ratio used as constraint for net flux calculation 0 = ratio not used as constraint for net flux calculation	ratio	calculated from flux distribution	ratio determined by METAFoR analysis	error
		1	1	mitOAA from anaplerosis	0.410001	0.41	0.02
		2	1	PEP from OAA	0.0800002	0.08	0.01
		3	1	Ser through Glycolysis	0.729984	0.73	0.05
		4	1	mitPYR from MAL (ub)	0.0661185	0.07	0.03
		5	1	mitPYR from MAL (lb)	0.0661185	0.04	0.02
		METABOLITE BALANCES
		#	1 = mass balance used 0 = mass balance not used	metabolite	balance (mmol/gCDW/h)
		1	1	GLC	-3.46992
		2	1	G6P	0.000181931
		3	1	P5P	5.02653e-06
		4	1	F6P	2.22045e-16
		5	1	T3P	2.65542e-06
		6	1	E4P	3.25848e-06
		7	1	S7P	0
		8	1	PEP	7.30554e-06
		9	1	cytPYR	0.0590024
		10	1	cytOAA	3.94293e-05
		11	0	Ser	-0.0628825
		12	0	Gly	-0.0986019
		13	1	cytAcCoA	4.24207e-05
		14	1	OGA	3.39057e-05
		15	1	FUM	0.00600013
		16	1	MAL	1.38778e-16
		17	1	SUC	0
		18	1	CIT	0
		19	1	mitPYR	8.64194e-05
		20	1	mitOAA	-2.22045e-16
		21	1	mitAcCoA	1.23315e-06
		22	0	glycerol	0
		23	0	EtOH	0
		24	1	acetate	0
		25	1	Acetaldehyde	0
		26	0	CO2	9.44568
		27	0	O2	-8.59549
		28	1	NADPH	0.000362579
		29	1	NADH	1.40396e-07
		30	0	ATP	20.645

## Sheet: control replicate 2
		GSLAC clone - Control (without copper) - replicate 2
		REACTIONS
		#	i = irreversible r = reversible	reaction equation	flux (mmol/gCDW/h)	error (mmol/gCDW/h)			Abbreviations
		1	i	GLC + ATP -> G6P	4.22988	0.05001			GLC = glucose
		2	i	G6P -> P5P + 2*NADPH +CO2	1.0957	0.177473			G6P = glucose - 6 - Phosphate
		3	r	G6P -> F6P	2.56035	0.191216			F6P = Fructose 6 phosphate
		4	i	F6P + ATP -> 2T3P	3.19169	0.111562			S7P = sedoheptulose 7 phosphate
		5	r	2P5P -> S7P + T3P	0.359051	0.0593026			T3P = triose 3 phosphate
		6	r	P5P + E4P -> F6P + T3P	0.272285	0.0598225			E4p = Erythrose 4 phosphate
		7	r	S7P + T3P -> E4P + F6P	0.359051	0.0592992			PEP = phosphoenolpyruvate
		8	r	T3P -> Pep + ATP + NADH	6.54663	0.213396			PYR = Pyruvate
		9	i	PEP -> cytPYR + ATP	7.02043	0.253998			AccoA = Acetyl CoA
		10	i	mitPYR -> mitAcCoA + CO2 + NADH	4.35321	0.648229			CIT = Citrate
		11	i	mitOAA + mitAcCoA -> CIT	4.40975	0.329614			OGA = oxoglutaric acid
		12	i	CIT -> OGA + CO2 + NADH	4.40975	0.329619			SUC = Succinic acid
		13	i	OGA -> SUC + CO2 + 0.5ATP + NADH	4.1106	0.351274			MAL = Malic acid
		14	r	SUC -> FUM + NADH	4.1106	0.351278			FUM = fumaric acid
		15	r	MAL -> mitOAA + NADH	3.45467	0.344274			OAA = oxaloacetic acid
		16	r	FUM -> MAL	4.1076	0.351287			ub = upper bound
		17	i	MAL -> mitPYR + CO2 + NADPH	0.652938	0.169726			lb = lower bound
		18	i	cytOAA + ATP -> PEP + CO2	0.647464	0.081832			cyt= cytosolic
		19	i	cytPYR + CO2 + ATP -> cytOAA	2.00235	0.200828			mit = mitochondrial
		20	i	acetate + 2ATP -> cytAcCoA	0.532441	0.476984
		21	r	Acetaldehyde -> acetate + NADPH	0.532441	0.47698
		22	i	cytOAA -> mitOAA	2.40067	0.312765
		23	i	mitOAA -> cytOAAc	1.4456	0.394391
		24	i	cytAcCoA -> mitAcCoA	0.105307	0.465714
		25	i	cytPYR -> mitPYR	4.3514	0.70742
		26	i	cytPYR -> Acetaldehyde + CO2	0.532441	0.476983
		27	i	O2 + 2NADH -> 2P/O x ATP	13.5251	1.03652
			r	Biomass	0.300129	0.020025
		RATIOS
		#	1 = ratio used as constraint for net flux calculation 0 = ratio not used as constraint for net flux calculation	ratio	calculated from flux distribution	ratio determined by METAFoR analysis	error
		1	1	mitOAA from anaplerosis	0.409997	0.41	0.02
		2	1	PEP from OAA	0.0899993	0.09	0.01
		3	1	Ser through Glycolysis	0.729995	0.73	0.05
		4	1	mitPYR from MAL (ub)	0.130474	0.15	0.03
		5	1	mitPYR from MAL (lb)	0.130474	0.03	0.02
		METABOLITE BALANCES
		#	1 = mass balance used 0 = mass balance not used	metabolite	balance (mmol/gCDW/h)
		1	1	GLC	-4.22988
		2	1	G6P	0.00028294
		3	1	P5P	8.69812e-06
		4	1	F6P	0
		5	1	T3P	5.30067e-06
		6	1	E4P	4.69164e-06
		7	1	S7P	0
		8	1	PEP	1.14941e-05
		9	1	cytPYR	0.0690042
		10	1	cytOAA	5.59699e-05
		11	0	Ser	-0.0608643
		12	0	Gly	-0.0954373
		13	1	cytAcCoA	5.4601e-05
		14	1	OGA	5.38046e-05
		15	1	FUM	0.0030003
		16	1	MAL	-2.22045e-16
		17	1	SUC	0
		18	1	CIT	0
		19	1	mitPYR	0.000156453
		20	1	mitOAA	-4.44089e-16
		21	1	mitAcCoA	7.85097e-07
		22	0	glycerol	0
		23	0	EtOH	0
		24	1	acetate	0
		25	1	Acetaldehyde	0
		26	0	CO2	14.3449
		27	0	O2	-13.5251
		28	1	NADPH	0.000734788
		29	1	NADH	5.45703e-08
		30	0	ATP	30.2385

## Sheet: 0.1 mM replicate 1
		GSLAC with 0.1 mM copper - replicate 1
		REACTIONS
		#	i = irreversible r = reversible	reaction equation	flux (mmol/gCDW/h)	error (mmol/gCDW/h)			Abbreviations
		1	i	GLC + ATP -> G6P	4.14988	0.05001			GLC = glucose
		2	i	G6P -> P5P + 2*NADPH +CO2	1.11019	0.174841			G6P = glucose - 6 - Phosphate
		3	r	G6P -> F6P	2.48497	0.188234			F6P = Fructose 6 phosphate
		4	i	F6P + ATP -> 2T3P	3.12927	0.110779			S7P = sedoheptulose 7 phosphate
		5	r	2P5P -> S7P + T3P	0.364088	0.0584309			T3P = triose 3 phosphate
		6	r	P5P + E4P -> F6P + T3P	0.280213	0.0589782			E4p = Erythrose 4 phosphate
		7	r	S7P + T3P -> E4P + F6P	0.364088	0.0584276			PEP = phosphoenolpyruvate
		8	r	T3P -> Pep + ATP + NADH	6.43335	0.212808			PYR = Pyruvate
		9	i	PEP -> cytPYR + ATP	6.67611	0.244422			AccoA = Acetyl CoA
		10	i	mitPYR -> mitAcCoA + CO2 + NADH	4.09577	0.677255			CIT = Citrate
		11	i	mitOAA + mitAcCoA -> CIT	4.37326	0.329167			OGA = oxoglutaric acid
		12	i	CIT -> OGA + CO2 + NADH	4.37326	0.329172			SUC = Succinic acid
		13	i	OGA -> SUC + CO2 + 0.5ATP + NADH	4.08409	0.350845			MAL = Malic acid
		14	r	SUC -> FUM + NADH	4.08409	0.35085			FUM = fumaric acid
		15	r	MAL -> mitOAA + NADH	3.77475	0.315802			OAA = oxaloacetic acid
		16	r	FUM -> MAL	4.08109	0.350858			ub = upper bound
		17	i	MAL -> mitPYR + CO2 + NADPH	0.306338	0.185684			lb = lower bound
		18	i	cytOAA + ATP -> PEP + CO2	0.410638	0.0740723			cyt= cytosolic
		19	i	cytPYR + CO2 + ATP -> cytOAA	1.39564	0.202382			mit = mitochondrial
		20	i	acetate + 2ATP -> cytAcCoA	0.737544	0.494148
		21	r	Acetaldehyde -> acetate + NADPH	0.737544	0.494141
		22	i	cytOAA -> mitOAA	3.92883	0.485809
		23	i	mitOAA -> cytOAAc	3.33031	0.566921
		24	i	cytAcCoA -> mitAcCoA	0.324641	0.481121
		25	i	cytPYR -> mitPYR	4.41886	0.706446
		26	i	cytPYR -> Acetaldehyde + CO2	0.737544	0.494147
		27	i	O2 + 2NADH -> 2P/O x ATP	13.4539	1.03652
			r	Biomass	0.290128	0.020025
		RATIOS
		#	1 = ratio used as constraint for net flux calculation 0 = ratio not used as constraint for net flux calculation	ratio	calculated from flux distribution	ratio determined by METAFoR analysis	error
		1	1	mitOAA from anaplerosis	0.51	0.51	0.02
		2	1	PEP from OAA	0.0599999	0.06	0.01
		3	1	Ser through Glycolysis	0.719984	0.72	0.05
		4	1	mitPYR from MAL (ub)	0.0648307	0.13	0.04
		5	1	mitPYR from MAL (lb)	0.0648307	0.06	0.02
		METABOLITE BALANCES
		#	1 = mass balance used 0 = mass balance not used	metabolite	balance (mmol/gCDW/h)
		1	1	GLC	-4.14988
		2	1	G6P	0.000284568
		3	1	P5P	8.55015e-06
		4	1	F6P	-1.11022e-16
		5	1	T3P	5.63964e-06
		6	1	E4P	4.62029e-06
		7	1	S7P	0
		8	1	PEP	1.12547e-05
		9	1	cytPYR	0.0610041
		10	1	cytOAA	5.82088e-05
		11	0	Ser	-0.0588362
		12	0	Gly	-0.0922572
		13	1	cytAcCoA	5.42278e-05
		14	1	OGA	5.42592e-05
		15	1	FUM	0.00300027
		16	1	MAL	5.55112e-17
		17	1	SUC	0
		18	1	CIT	0
		19	1	mitPYR	0.000150326
		20	1	mitOAA	0
		21	1	mitAcCoA	8.4217e-07
		22	0	glycerol	0
		23	0	EtOH	0
		24	1	acetate	0
		25	1	Acetaldehyde	0
		26	0	CO2	14.2492
		27	0	O2	-13.4539
		28	1	NADPH	0.000716957
		29	1	NADH	2.4531e-07
		30	0	ATP	31.1357

## Sheet: 0.1 mM replicate 2
		GSLAC with 0.1 mM copper - replicate 2
		REACTIONS
		#	i = irreversible r = reversible	reaction equation	flux (mmol/gCDW/h)	error (mmol/gCDW/h)		Abbreviations
		1	i	GLC + ATP -> G6P	3.56993	0.05001		GLC = glucose
		2	i	G6P -> P5P + 2*NADPH +CO2	0.946084	0.145124		G6P = glucose - 6 - Phosphate
		3	r	G6P -> F6P	2.05021	0.161009		F6P = Fructose 6 phosphate
		4	i	F6P + ATP -> 2T3P	2.58182	0.105903		S7P = sedoheptulose 7 phosphate
		5	r	2P5P -> S7P + T3P	0.309182	0.048556		T3P = triose 3 phosphate
		6	r	P5P + E4P -> F6P + T3P	0.22243	0.0492132		E4p = Erythrose 4 phosphate
		7	r	S7P + T3P -> E4P + F6P	0.309182	0.048552		PEP = phosphoenolpyruvate
		8	r	T3P -> Pep + ATP + NADH	5.27705	0.210311		PYR = Pyruvate
		9	i	PEP -> cytPYR + ATP	5.50063	0.240992		AccoA = Acetyl CoA
		10	i	mitPYR -> mitAcCoA + CO2 + NADH	2.40405	0.777215		CIT = Citrate
		11	i	mitOAA + mitAcCoA -> CIT	3.14354	0.327558		OGA = oxoglutaric acid
		12	i	CIT -> OGA + CO2 + NADH	3.14354	0.327563		SUC = Succinic acid
		13	i	OGA -> SUC + CO2 + 0.5ATP + NADH	2.84446	0.349336		MAL = Malic acid
		14	r	SUC -> FUM + NADH	2.84446	0.349341		FUM = fumaric acid
		15	r	MAL -> mitOAA + NADH	2.56961	0.213345		OAA = oxaloacetic acid
		16	r	FUM -> MAL	2.83846	0.349349		ub = upper bound
		17	i	MAL -> mitPYR + CO2 + NADPH	0.268845	0.279126		lb = lower bound
		18	i	cytOAA + ATP -> PEP + CO2	0.397213	0.0630429		cyt= cytosolic
		19	i	cytPYR + CO2 + ATP -> cytOAA	1.37088	0.268102		mit = mitochondrial
		20	i	acetate + 2ATP -> cytAcCoA	1.21531	0.545472
		21	r	Acetaldehyde -> acetate + NADPH	1.21531	0.545466
		22	i	cytOAA -> mitOAA	2.89767	0.324412
		23	i	mitOAA -> cytOAAc	2.32374	0.420389
		24	i	cytAcCoA -> mitAcCoA	0.788255	0.52552
		25	i	cytPYR -> mitPYR	2.78621	0.687498
		26	i	cytPYR -> Acetaldehyde + CO2	1.21531	0.545462
		27	i	O2 + 2NADH -> 2P/O x ATP	9.57391	1.03652
			r	Biomass	0.300088	0.020025
		RATIOS
		#	1 = ratio used as constraint for net flux calculation 0 = ratio not used as constraint for net flux calculation	ratio	calculated from flux distribution	ratio determined by METAFoR analysis	error
		1	1	mitOAA from anaplerosis	0.530002	0.53	0.02
		2	1	PEP from OAA	0.0700025	0.07	0.01
		3	1	Ser through Glycolysis	0.719971	0.72	0.05
		4	1	mitPYR from MAL (ub)	0.0880001	0.09	0.04
		5	1	mitPYR from MAL (lb)	0.0880001	0.04	0.02
		METABOLITE BALANCES
		#	1 = mass balance used 0 = mass balance not used	metabolite	balance (mmol/gCDW/h)
		1	1	GLC	-3.56993
		2	1	G6P	0.000172428
		3	1	P5P	5.69801e-06
		4	1	F6P	-1.11022e-16
		5	1	T3P	2.57945e-06
		6	1	E4P	2.41192e-06
		7	1	S7P	0
		8	1	PEP	7.10619e-06
		9	1	cytPYR	0.0630021
		10	1	cytOAA	3.96663e-05
		11	0	Ser	-0.0608561
		12	0	Gly	-0.0954245
		13	1	cytAcCoA	3.10249e-05
		14	1	OGA	3.98021e-05
		15	1	FUM	0.00600027
		16	1	MAL	1.66533e-16
		17	1	SUC	0
		18	1	CIT	0
		19	1	mitPYR	0.000116478
		20	1	mitOAA	0
		21	1	mitAcCoA	5.17883e-07
		22	0	glycerol	0
		23	0	EtOH	0
		24	1	acetate	0
		25	1	Acetaldehyde	0
		26	0	CO2	10.3937
		27	0	O2	-9.57391
		28	1	NADPH	0.000739045
		29	1	NADH	3.364e-07
		30	0	ATP	22.4315

## Sheet: 0.2 mM replicate 1
		GSLAC with 0.2 mM copper - replicate 1
		REACTIONS
		#	i = irreversible r = reversible	reaction equation	flux (mmol/gCDW/h)	error (mmol/gCDW/h)		Abbreviations
		1	i	GLC + ATP -> G6P	3.38992	0.05001		GLC = glucose
		2	i	G6P -> P5P + 2*NADPH +CO2	0.788909	0.135681		G6P = glucose - 6 - Phosphate
		3	r	G6P -> F6P	2.02737	0.1552		F6P = Fructose 6 phosphate
		4	i	F6P + ATP -> 2T3P	2.4542	0.105855		S7P = sedoheptulose 7 phosphate
		5	r	2P5P -> S7P + T3P	0.256791	0.0454022		T3P = triose 3 phosphate
		6	r	P5P + E4P -> F6P + T3P	0.17004	0.0460037		E4p = Erythrose 4 phosphate
		7	r	S7P + T3P -> E4P + F6P	0.256791	0.0453975		PEP = phosphoenolpyruvate
		8	r	T3P -> Pep + ATP + NADH	4.96942	0.21101		PYR = Pyruvate
		9	i	PEP -> cytPYR + ATP	5.16984	0.240857		AccoA = Acetyl CoA
		10	i	mitPYR -> mitAcCoA + CO2 + NADH	1.74138	0.57813		CIT = Citrate
		11	i	mitOAA + mitAcCoA -> CIT	2.83599	0.328277		OGA = oxoglutaric acid
		12	i	CIT -> OGA + CO2 + NADH	2.83599	0.328282		SUC = Succinic acid
		13	i	OGA -> SUC + CO2 + 0.5ATP + NADH	2.53692	0.350047		MAL = Malic acid
		14	r	SUC -> FUM + NADH	2.53692	0.350051		FUM = fumaric acid
		15	r	MAL -> mitOAA + NADH	2.30623	0.403169		OAA = oxaloacetic acid
		16	r	FUM -> MAL	2.53392	0.35006		ub = upper bound
		17	i	MAL -> mitPYR + CO2 + NADPH	0.22769	0.28564		lb = lower bound
		18	i	cytOAA + ATP -> PEP + CO2	0.374045	0.0596211		cyt= cytosolic
		19	i	cytPYR + CO2 + ATP -> cytOAA	1.30354	0.300004		mit = mitochondrial
		20	i	acetate + 2ATP -> cytAcCoA	1.57042	0.346978
		21	r	Acetaldehyde -> acetate + NADPH	1.57042	0.346974
		22	i	cytOAA -> mitOAA	2.40037	0.461561
		23	i	mitOAA -> cytOAAc	1.87061	0.661253
		24	i	cytAcCoA -> mitAcCoA	1.14337	0.330888
		25	i	cytPYR -> mitPYR	2.16465	0.678597
		26	i	cytPYR -> Acetaldehyde + CO2	1.57042	0.346981
		27	i	O2 + 2NADH -> 2P/O x ATP	8.49576	1.03652
			r	Biomass	0.300081	0.020025
		RATIOS
		#	1 = ratio used as constraint for net flux calculation 0 = ratio not used as constraint for net flux calculation	ratio	calculated from flux distribution	ratio determined by METAFoR analysis	error
		1	1	mitOAA from anaplerosis	0.510001	0.51	0.02
		2	1	PEP from OAA	0.0700004	0.07	0.01
		3	1	Ser through Glycolysis	0.759993	0.76	0.05
		4	1	mitPYR from MAL (ub)	0.0951743	0.12	0.04
		5	1	mitPYR from MAL (lb)	0.0951743	0.06	0.02
		METABOLITE BALANCES
		#	1 = mass balance used 0 = mass balance not used	metabolite	balance (mmol/gCDW/h)
		1	1	GLC	-3.38992
		2	1	G6P	0.00018591
		3	1	P5P	5.43699e-06
		4	1	F6P	-5.55112e-17
		5	1	T3P	3.06766e-06
		6	1	E4P	3.45424e-06
		7	1	S7P	0
		8	1	PEP	6.38902e-06
		9	1	cytPYR	0.0660027
		10	1	cytOAA	3.69602e-05
		11	0	Ser	-0.0608547
		12	0	Gly	-0.0954222
		13	1	cytAcCoA	3.60426e-05
		14	1	OGA	3.4599e-05
		15	1	FUM	0.00300011
		16	1	MAL	1.66533e-16
		17	1	SUC	0
		18	1	CIT	0
		19	1	mitPYR	9.14805e-05
		20	1	mitOAA	2.22045e-16
		21	1	mitAcCoA	6.01177e-07
		22	0	glycerol	0
		23	0	EtOH	0
		24	1	acetate	0
		25	1	Acetaldehyde	0
		26	0	CO2	9.31692
		27	0	O2	-8.49576
		28	1	NADPH	0.000427428
		29	1	NADH	1.64561e-07
		30	0	ATP	20.5914

## Sheet: 0.2 mM replicate 2
		GSLAC with 0.2 mM copper - replicate 2
		REACTIONS
		#	i = irreversible r = reversible	reaction equation	flux (mmol/gCDW/h)	error (mmol/gCDW/h)		Abbreviations
		1	i	GLC + ATP -> G6P	3.7999	0.05001		GLC = glucose
		2	i	G6P -> P5P + 2*NADPH +CO2	1.0122	0.157599		G6P = glucose - 6 - Phosphate
		3	r	G6P -> F6P	2.23307	0.172338		F6P = Fructose 6 phosphate
		4	i	F6P + ATP -> 2T3P	2.81205	0.107866		S7P = sedoheptulose 7 phosphate
		5	r	2P5P -> S7P + T3P	0.331425	0.0526999		T3P = triose 3 phosphate
		6	r	P5P + E4P -> F6P + T3P	0.247556	0.0533061		E4p = Erythrose 4 phosphate
		7	r	S7P + T3P -> E4P + F6P	0.331425	0.0526963		PEP = phosphoenolpyruvate
		8	r	T3P -> Pep + ATP + NADH	5.76626	0.211307		PYR = Pyruvate
		9	i	PEP -> cytPYR + ATP	6.03239	0.243484		AccoA = Acetyl CoA
		10	i	mitPYR -> mitAcCoA + CO2 + NADH	3.13904	0.619489		CIT = Citrate
		11	i	mitOAA + mitAcCoA -> CIT	3.70631	0.328198		OGA = oxoglutaric acid
		12	i	CIT -> OGA + CO2 + NADH	3.70631	0.328203		SUC = Succinic acid
		13	i	OGA -> SUC + CO2 + 0.5ATP + NADH	3.41715	0.349936		MAL = Malic acid
		14	r	SUC -> FUM + NADH	3.41715	0.349941		FUM = fumaric acid
		15	r	MAL -> mitOAA + NADH	3.19899	0.371275		OAA = oxaloacetic acid
		16	r	FUM -> MAL	3.41115	0.349949		ub = upper bound
		17	i	MAL -> mitPYR + CO2 + NADPH	0.212157	0.282367		lb = lower bound
		18	i	cytOAA + ATP -> PEP + CO2	0.434007	0.0685488		cyt= cytosolic
		19	i	cytPYR + CO2 + ATP -> cytOAA	1.32778	0.295118		mit = mitochondrial
		20	i	acetate + 2ATP -> cytAcCoA	1.02728	0.393842
		21	r	Acetaldehyde -> acetate + NADPH	1.02728	0.393846
		22	i	cytOAA -> mitOAA	3.07353	0.428449
		23	i	mitOAA -> cytOAAc	2.56622	0.602012
		24	i	cytAcCoA -> mitAcCoA	0.614409	0.376986
		25	i	cytPYR -> mitPYR	3.55627	0.695086
		26	i	cytPYR -> Acetaldehyde + CO2	1.02728	0.393842
		27	i	O2 + 2NADH -> 2P/O x ATP	11.3537	1.03652
			r	Biomass	0.29011	0.020025
		RATIOS
		#	1 = ratio used as constraint for net flux calculation 0 = ratio not used as constraint for net flux calculation	ratio	calculated from flux distribution	ratio determined by METAFoR analysis	error
		1	1	mitOAA from anaplerosis	0.489999	0.49	0.02
		2	1	PEP from OAA	0.0699981	0.07	0.01
		3	1	Ser through Glycolysis	0.719986	0.72	0.05
		4	1	mitPYR from MAL (ub)	0.0562986	0.1	0.03
		5	1	mitPYR from MAL (lb)	0.0562986	0.05	0.02
		METABOLITE BALANCES
		#	1 = mass balance used 0 = mass balance not used	metabolite	balance (mmol/gCDW/h)
		1	1	GLC	-3.7999
		2	1	G6P	0.000232858
		3	1	P5P	6.95549e-06
		4	1	F6P	-2.22045e-16
		5	1	T3P	4.49766e-06
		6	1	E4P	3.99928e-06
		7	1	S7P	0
		8	1	PEP	1.03164e-05
		9	1	cytPYR	0.0580037
		10	1	cytOAA	5.04845e-05
		11	0	Ser	-0.0588327
		12	0	Gly	-0.0922516
		13	1	cytAcCoA	5.23521e-05
		14	1	OGA	5.13696e-05
		15	1	FUM	0.00600017
		16	1	MAL	-2.77556e-17
		17	1	SUC	0
		18	1	CIT	0
		19	1	mitPYR	0.00014432
		20	1	mitOAA	0
		21	1	mitAcCoA	1.06868e-06
		22	0	glycerol	0
		23	0	EtOH	0
		24	1	acetate	0
		25	1	Acetaldehyde	0
		26	0	CO2	12.1473
		27	0	O2	-11.3537
		28	1	NADPH	0.000494586
		29	1	NADH	1.83797e-07
		30	0	ATP	26.5824

## Sheet: 0.3 mM replicate 1
		GSLAC with 0.3 mM copper - replicate 1
		REACTIONS
		#	i = irreversible r = reversible	reaction equation	flux (mmol/gCDW/h)	error (mmol/gCDW/h)		Abbreviations
		1	i	GLC + ATP -> G6P	3.8699	0.05001		GLC = glucose
		2	i	G6P -> P5P + 2*NADPH +CO2	0.998512	0.159716		G6P = glucose - 6 - Phosphate
		3	r	G6P -> F6P	2.29763	0.17486		F6P = Fructose 6 phosphate
		4	i	F6P + ATP -> 2T3P	2.86419	0.10854		S7P = sedoheptulose 7 phosphate
		5	r	2P5P -> S7P + T3P	0.326657	0.0533995		T3P = triose 3 phosphate
		6	r	P5P + E4P -> F6P + T3P	0.239898	0.0539764		E4p = Erythrose 4 phosphate
		7	r	S7P + T3P -> E4P + F6P	0.326657	0.0533958		PEP = phosphoenolpyruvate
		8	r	T3P -> Pep + ATP + NADH	5.85925	0.211831		PYR = Pyruvate
		9	i	PEP -> cytPYR + ATP	6.1951	0.247091		AccoA = Acetyl CoA
		10	i	mitPYR -> mitAcCoA + CO2 + NADH	3.17214	0.672006		CIT = Citrate
		11	i	mitOAA + mitAcCoA -> CIT	3.73155	0.328603		OGA = oxoglutaric acid
		12	i	CIT -> OGA + CO2 + NADH	3.73155	0.328608		SUC = Succinic acid
		13	i	OGA -> SUC + CO2 + 0.5ATP + NADH	3.43244	0.350326		MAL = Malic acid
		14	r	SUC -> FUM + NADH	3.43244	0.35033		FUM = fumaric acid
		15	r	MAL -> mitOAA + NADH	3.08239	0.330348		OAA = oxaloacetic acid
		16	r	FUM -> MAL	3.42644	0.350339		ub = upper bound
		17	i	MAL -> mitPYR + CO2 + NADPH	0.344052	0.269986		lb = lower bound
		18	i	cytOAA + ATP -> PEP + CO2	0.509501	0.0716426		cyt= cytosolic
		19	i	cytPYR + CO2 + ATP -> cytOAA	1.55844	0.27796		mit = mitochondrial
		20	i	acetate + 2ATP -> cytAcCoA	1.03528	0.455132
		21	r	Acetaldehyde -> acetate + NADPH	1.03528	0.455127
		22	i	cytOAA -> mitOAA	3.76736	0.565001
		23	i	mitOAA -> cytOAAc	3.11819	0.725504
		24	i	cytAcCoA -> mitAcCoA	0.608177	0.438562
		25	i	cytPYR -> mitPYR	3.47915	0.695566
		26	i	cytPYR -> Acetaldehyde + CO2	1.03528	0.455121
		27	i	O2 + 2NADH -> 2P/O x ATP	11.3874	1.03652
			r	Biomass	0.300108	0.020025
		RATIOS
		#	1 = ratio used as constraint for net flux calculation 0 = ratio not used as constraint for net flux calculation	ratio	calculated from flux distribution	ratio determined by METAFoR analysis	error
		1	1	mitOAA from anaplerosis	0.55	0.55	0.02
		2	1	PEP from OAA	0.0800001	0.08	0.01
		3	1	Ser through Glycolysis	0.729995	0.73	0.05
		4	1	mitPYR from MAL (ub)	0.0899905	0.09	0.04
		5	1	mitPYR from MAL (lb)	0.0899905	0.04	0.02
		METABOLITE BALANCES
		#	1 = mass balance used 0 = mass balance not used	metabolite	balance (mmol/gCDW/h)
		1	1	GLC	-3.8699
		2	1	G6P	0.000241983
		3	1	P5P	7.5631e-06
		4	1	F6P	3.88578e-16
		5	1	T3P	4.56717e-06
		6	1	E4P	3.98512e-06
		7	1	S7P	0
		8	1	PEP	9.56885e-06
		9	1	cytPYR	0.0570035
		10	1	cytOAA	4.86557e-05
		11	0	Ser	-0.0608602
		12	0	Gly	-0.0954309
		13	1	cytAcCoA	4.82152e-05
		14	1	OGA	4.67401e-05
		15	1	FUM	0.00600026
		16	1	MAL	-1.11022e-16
		17	1	SUC	0
		18	1	CIT	0
		19	1	mitPYR	0.000129515
		20	1	mitOAA	4.44089e-16
		21	1	mitAcCoA	7.24086e-07
		22	0	glycerol	0
		23	0	EtOH	0
		24	1	acetate	0
		25	1	Acetaldehyde	0
		26	0	CO2	12.2102
		27	0	O2	-11.3874
		28	1	NADPH	0.000544398
		29	1	NADH	1.60803e-07
		30	0	ATP	26.3867

## Sheet: 0.3 mM replicate 2
		GSLAC with 0.3 mM copper - replicate 2
		REACTIONS
		#	i = irreversible r = reversible	reaction equation	flux (mmol/gCDW/h)	error (mmol/gCDW/h)		Abbreviations
		1	i	GLC + ATP -> G6P	3.74991	0.05001		GLC = glucose
		2	i	G6P -> P5P + 2*NADPH +CO2	0.994628	0.152777		G6P = glucose - 6 - Phosphate
		3	r	G6P -> F6P	2.16247	0.167939		F6P = Fructose 6 phosphate
		4	i	F6P + ATP -> 2T3P	2.72314	0.107092		S7P = sedoheptulose 7 phosphate
		5	r	2P5P -> S7P + T3P	0.325157	0.0510978		T3P = triose 3 phosphate
		6	r	P5P + E4P -> F6P + T3P	0.235511	0.0517227		E4p = Erythrose 4 phosphate
		7	r	S7P + T3P -> E4P + F6P	0.325157	0.051094		PEP = phosphoenolpyruvate
		8	r	T3P -> Pep + ATP + NADH	5.56913	0.210913		PYR = Pyruvate
		9	i	PEP -> cytPYR + ATP	5.87398	0.245211		AccoA = Acetyl CoA
		10	i	mitPYR -> mitAcCoA + CO2 + NADH	2.53931	0.717535		CIT = Citrate
		11	i	mitOAA + mitAcCoA -> CIT	3.37376	0.327945		OGA = oxoglutaric acid
		12	i	CIT -> OGA + CO2 + NADH	3.37376	0.327949		SUC = Succinic acid
		13	i	OGA -> SUC + CO2 + 0.5ATP + NADH	3.0647	0.349699		MAL = Malic acid
		14	r	SUC -> FUM + NADH	3.0647	0.349703		FUM = fumaric acid
		15	r	MAL -> mitOAA + NADH	2.88547	0.277448		OAA = oxaloacetic acid
		16	r	FUM -> MAL	3.0587	0.349712		ub = upper bound
		17	i	MAL -> mitPYR + CO2 + NADPH	0.173229	0.230087		lb = lower bound
		18	i	cytOAA + ATP -> PEP + CO2	0.484278	0.0683148		cyt= cytosolic
		19	i	cytPYR + CO2 + ATP -> cytOAA	1.38564	0.236806		mit = mitochondrial
		20	i	acetate + 2ATP -> cytAcCoA	1.32614	0.506917
		21	r	Acetaldehyde -> acetate + NADPH	1.32614	0.506916
		22	i	cytOAA -> mitOAA	3.00324	0.321184
		23	i	mitOAA -> cytOAAc	2.51495	0.368931
		24	i	cytAcCoA -> mitAcCoA	0.884836	0.490009
		25	i	cytPYR -> mitPYR	3.03879	0.692089
		26	i	cytPYR -> Acetaldehyde + CO2	1.32614	0.506927
		27	i	O2 + 2NADH -> 2P/O x ATP	10.2819	1.03652
			r	Biomass	0.310096	0.020025
		RATIOS
		#	1 = ratio used as constraint for net flux calculation 0 = ratio not used as constraint for net flux calculation	ratio	calculated from flux distribution	ratio determined by METAFoR analysis	error
		1	1	mitOAA from anaplerosis	0.51	0.51	0.02
		2	1	PEP from OAA	0.0800009	0.08	0.01
		3	1	Ser through Glycolysis	0.71999	0.72	0.05
		4	1	mitPYR from MAL (ub)	0.0539314	0.07	0.04
		5	1	mitPYR from MAL (lb)	0.0539314	0.04	0.02
		METABOLITE BALANCES
		#	1 = mass balance used 0 = mass balance not used	metabolite	balance (mmol/gCDW/h)
		1	1	GLC	-3.74991
		2	1	G6P	0.00021607
		3	1	P5P	6.66896e-06
		4	1	F6P	-1.66533e-16
		5	1	T3P	4.06789e-06
		6	1	E4P	3.59519e-06
		7	1	S7P	0
		8	1	PEP	8.52154e-06
		9	1	cytPYR	0.056003
		10	1	cytOAA	4.45007e-05
		11	0	Ser	-0.0628857
		12	0	Gly	-0.0986069
		13	1	cytAcCoA	4.31922e-05
		14	1	OGA	4.13073e-05
		15	1	FUM	0.00600024
		16	1	MAL	0
		17	1	SUC	0
		18	1	CIT	0
		19	1	mitPYR	0.000115773
		20	1	mitOAA	0
		21	1	mitAcCoA	7.20083e-07
		22	0	glycerol	0
		23	0	EtOH	0
		24	1	acetate	0
		25	1	Acetaldehyde	0
		26	0	CO2	11.1337
		27	0	O2	-10.2819
		28	1	NADPH	0.000469165
		29	1	NADH	1.18548e-07
		30	0	ATP	24.3073
